# Supplementary material for: Navigational strategies underlying phototaxis in larval zebrafish
Source: Front Syst Neurosci. 2014 Mar 25;8:39. doi: 10.3389/fnsys.2014.00039 (PMC3971168; doi:10.3389/fnsys.2014.00039)
Supplement: Supplementary file 2 [file DataSheet1.ZIP]

Archive with 4 entries (4 files):
- Virtual_Circle_Simulation_BasicVersion.m
- Virtual_Circle_Simulation_MainVersions.m
- Virtual_Circle_Analysis.m
- Virtual_Circle_FigurePlots.m
