# Supplementary material for: Navigational strategies underlying phototaxis in larval zebrafish
Source: Front Syst Neurosci. 2014 Mar 25;8:39. doi: 10.3389/fnsys.2014.00039 (PMC3971168; doi:10.3389/fnsys.2014.00039)
Supplement: Supplementary file 2 [file DataSheet1.ZIP › Virtual_Circle_Simulation_BasicVersion.m]

%% Simulation for Virtual Circle assay, basic version with Algorithm 1 only

%%
set(0,'defaulttextinterpreter','none');

% options
isNoAlg1 = false; % 'true' for control (no Alg 1-4)
isBiasBouncy = false; % Alg.3

isShowTrace = false;
isPw3Rad = true;

nBouts=1000;
nFiles=100;

%%
initPosX=0;initPosY=0;%.8*110;

% Constants
VCradius=120;
exitRadius=200;%220; % disc 240 but effectively 220 counts as exit
entryRadius=100; % 100
rbout0=15.4;
% rbout=15;

nParam1=1;
nParam2=1;
Pa_eff_mean=zeros(nParam1,nParam2);
Pa_eff_std=zeros(nParam1,nParam2);
Pa_radRatio_mean=zeros(nParam1,nParam2);
Pa_radRatio_std=zeros(nParam1,nParam2);
Pa_Pw3_mean=zeros(nParam1,nParam2);
Pa_Pw3_std=zeros(nParam1,nParam2);


% for pInd=1:nParam1*nParam2,
for pInd1 = 15;%1:nParam1;
    for pInd2 = 1:nParam2;
        % cumulative turning angle distributions            
        cum_L=[0.0004	0.0004	0.0004	0.0004	0.0004	0.0009	0.0013	0.0013	0.0013	0.0013	0.0013	0.0013	0.0018	0.0018	0.0018	0.0018	0.0018	0.0022	0.0031	0.0035	0.0058	0.0058	0.0071	0.0089	0.0151	0.0221	0.0301	0.0478	0.0713	0.1116	0.1532	0.1948	0.2346	0.2745	0.3302	0.4272	0.6056	0.7008	0.7437	0.7853	0.8167	0.8654	0.9124	0.9420	0.9633	0.9770	0.9872	0.9903	0.9929	0.9934	0.9956	0.9956	0.9956	0.9960	0.9960	0.9965	0.9965	0.9965	0.9965	0.9969	0.9969	0.9969	0.9973	0.9973	0.9973	0.9978	0.9987	0.9987	0.9987	0.9987	0.9991	1.0000	1.0000];
        cum_D=[0.0004	0.0010	0.0016	0.0024	0.0038	0.0052	0.0058	0.0074	0.0082	0.0096	0.0124	0.0141	0.0185	0.0205	0.0229	0.0265	0.0321	0.0365	0.0416	0.0454	0.0522	0.0588	0.0654	0.0729	0.0831	0.0940	0.1082	0.1289	0.1600	0.1919	0.2277	0.2668	0.3064	0.3317	0.3558	0.3943	0.5457	0.5880	0.6133	0.6420	0.6788	0.7201	0.7625	0.8065	0.8420	0.8705	0.8928	0.9109	0.9243	0.9354	0.9406	0.9452	0.9546	0.9609	0.9665	0.9707	0.9739	0.9773	0.9805	0.9821	0.9859	0.9884	0.9900	0.9912	0.9924	0.9936	0.9954	0.9964	0.9974	0.9980	0.9986	0.9996	1.0000];
        cum_All=cum_L*0.75+cum_D*0.25;
        
        cum_LD1=[0.0057	0.0158	0.0277	0.0421	0.0571	0.0742	0.0982	0.1262	0.1501	0.1770	0.2094	0.2409	0.2716	0.3064	0.3333	0.3586	0.3774	0.3945	0.4067	0.4209	0.4296	0.4367	0.4415	0.4473	0.4530	0.4570	0.4603	0.4633	0.4687	0.4731	0.4788	0.4815	0.4840	0.4861	0.4883	0.4962	0.5307	0.5364	0.5389	0.5400	0.5424	0.5457	0.5492	0.5546	0.5614	0.5644	0.5674	0.5715	0.5748	0.5778	0.5816	0.5875	0.5933	0.6011	0.6126	0.6262	0.6417	0.6648	0.6906	0.7227	0.7556	0.7936	0.8282	0.8581	0.8896	0.9119	0.9326	0.9483	0.9657	0.9766	0.9883	0.9956	1.0000];
        cum_LD2=[0.0021	0.0029	0.0029	0.0029	0.0043	0.0057	0.0064	0.0086	0.0128	0.015	0.0228	0.03	0.0464	0.0656	0.0849	0.1027	0.1184	0.1505	0.1712	0.1976	0.2297	0.2568	0.2853	0.3181	0.3466	0.3673	0.383	0.4016	0.4215	0.4379	0.4501	0.4601	0.4679	0.475	0.4836	0.5107	0.5735	0.5984	0.6041	0.6113	0.6177	0.6262	0.6377	0.6562	0.6719	0.684	0.6912	0.7061	0.7261	0.7489	0.7682	0.7903	0.8195	0.8431	0.8709	0.8944	0.9101	0.9258	0.9387	0.9508	0.9601	0.9686	0.9736	0.9779	0.98	0.9822	0.99	0.9907	0.9943	0.9964	0.9979	0.9986	1];
        cum_LD3=[0.0014	0.0014	0.0014	0.0014	0.0014	0.0027	0.0027	0.0096	0.0137	0.0178	0.0206	0.0233	0.0274	0.0357	0.0412	0.0439	0.0576	0.0672	0.0754	0.0809	0.096	0.1111	0.1331	0.1578	0.1783	0.1989	0.2387	0.2661	0.2977	0.3278	0.3539	0.3827	0.4019	0.4198	0.4348	0.4609	0.5857	0.6063	0.6145	0.6337	0.6406	0.6612	0.6845	0.7147	0.7476	0.7641	0.786	0.808	0.8313	0.8519	0.8738	0.8903	0.904	0.9122	0.9177	0.9369	0.9451	0.9561	0.9657	0.9726	0.9822	0.989	0.9918	0.9918	0.9931	0.9945	0.9959	0.9973	0.9973	0.9986	0.9986	1	1];
        
        cum_DL1=[0	0.0005	0.0005	0.0008	0.0011	0.0011	0.0014	0.0016	0.0016	0.0019	0.0019	0.0019	0.0019	0.0019	0.0024	0.003	0.0033	0.0033	0.0035	0.0041	0.0068	0.0114	0.0215	0.0386	0.0636	0.0992	0.1397	0.1833	0.2246	0.2662	0.2999	0.3282	0.3532	0.3752	0.4051	0.4674	0.5593	0.6126	0.6444	0.6705	0.6922	0.7191	0.7499	0.786	0.8263	0.8684	0.9108	0.9383	0.9619	0.9766	0.9845	0.9924	0.9956	0.9976	0.9984	0.9984	0.9984	0.9984	0.9989	0.9989	0.9992	0.9995	0.9995	0.9995	0.9995	0.9997	0.9997	0.9997	0.9997	1	1	1	1];
        cum_DL2=[0.0003	0.0009	0.0009	0.0009	0.0009	0.0009	0.0009	0.0009	0.0009	0.0011	0.0011	0.0011	0.0011	0.0014	0.0014	0.0017	0.0017	0.002	0.002	0.0023	0.0029	0.0043	0.0083	0.0137	0.024	0.0468	0.0753	0.1158	0.1623	0.2034	0.2471	0.291	0.3307	0.3612	0.4037	0.4679	0.5886	0.6479	0.6805	0.7061	0.7327	0.7709	0.8174	0.8659	0.9084	0.9412	0.9626	0.9757	0.9846	0.9892	0.9929	0.9949	0.9954	0.9966	0.9971	0.9974	0.9977	0.9977	0.998	0.998	0.9983	0.9983	0.9986	0.9986	0.9986	0.9989	0.9989	0.9991	0.9991	0.9994	1	1	1];
        cum_DL3=[0	0.0003	0.0006	0.0006	0.001	0.0013	0.0013	0.0013	0.0016	0.0016	0.0016	0.0016	0.0019	0.0023	0.0029	0.0029	0.0029	0.0029	0.0029	0.0032	0.0045	0.0052	0.0061	0.0084	0.0139	0.0226	0.039	0.0661	0.0996	0.1386	0.1899	0.2324	0.275	0.3172	0.3675	0.4494	0.6122	0.6899	0.7282	0.7711	0.8046	0.8436	0.8859	0.9242	0.9516	0.9668	0.9794	0.9871	0.9932	0.9955	0.9965	0.9968	0.9971	0.9971	0.9974	0.9974	0.9974	0.9974	0.9974	0.9974	0.9977	0.9977	0.9977	0.9977	0.9977	0.9981	0.9984	0.9987	0.9987	0.9987	0.9987	0.9994	1];
        
        if (isNoAlg1),
            cum_L = cum_All;
            cum_D = cum_All;
            cum_LD1 = cum_All;
            cum_LD2 = cum_All;
            cum_LD3 = cum_All;
            cum_DL1 = cum_All;
            cum_DL2 = cum_All;
            cum_DL3 = cum_All;
        end
        
        xout=[-3.14159	-3.05433	-2.96706	-2.87979	-2.79253	-2.70526	-2.61799	-2.53073	-2.44346	-2.35619	-2.26893	-2.18166	-2.09440	-2.00713	-1.91986	-1.83260	-1.74533	-1.65806	-1.57080	-1.48353	-1.39626	-1.30900	-1.22173	-1.13446	-1.04720	-0.95993	-0.87266	-0.78540	-0.69813	-0.61087	-0.52360	-0.43633	-0.34907	-0.26180	-0.17453	-0.08727	0.00000	0.08727	0.17453	0.26180	0.34907	0.43633	0.52360	0.61087	0.69813	0.78540	0.87266	0.95993	1.04720	1.13446	1.22173	1.30900	1.39626	1.48353	1.57080	1.65806	1.74533	1.83260	1.91986	2.00713	2.09440	2.18166	2.26893	2.35619	2.44346	2.53073	2.61799	2.70526	2.79253	2.87979	2.96706	3.05433	3.14159];
        
        % Pooling
        P_eff=zeros(2,nFiles);
        P_radialDwell=zeros(nFiles,25);
        P_radRatio=zeros(1,nFiles); 
        P_withinNboutsRatio=zeros(10,nFiles);
        P_Dxcount=zeros(11,1);
        P_Lxcount=zeros(11,1);
        
        P_cumturnD_A=[];
        P_cumturnL_A=[];

        P_CorrLD01_A=[];
        P_CorrDL01_A=[];
        P_intL_A=[];
        P_intD_A=[];
        
        
        for fInd=1:nFiles,
            % initialize session
            x=zeros(1,nBouts+1);
            y=zeros(1,nBouts+1);
            hd=zeros(1,nBouts+1);
            vol=zeros(1,nBouts+1);
            ireset=[];
            Dxcount=zeros(11,1);
            Lxcount=zeros(11,1);
            wasDarkFlag=0;
            DLcount=0;
            LDcount=0;
            LDcountA=zeros(1,nBouts+1);

            r = zeros(1,nBouts+1);

            % Set initial condition
            x(1)=initPosX;y(1)=initPosY;hd(1)=0;
            TAngleA=zeros(1,nBouts);
            rbout=rbout0;
            
            for k=1:nBouts,
                TAngleA(k)=xout(find(rand(1)<cum_L,1));
            end

            ang = TAngleA(1);
            
            % calculate bout by bout
            for i=1:nBouts,
                lastAng=ang; % wrapped to pi
                ang = TAngleA(i); % default, can be overwritten below
                r(i)=sqrt(x(i)^2+y(i)^2);
                if (r(i) > VSradius),
                    wasDarkFlag=1;
                    vol(i)=1;
                    LDcount=LDcount+1;
                    if(wasLightFlag),
                        % reset
                        wasLightFlag=0;
                        DLcount_last=DLcount;
                        DLcount=0;
                    end
                    % determine next angle
                    if (LDcount==1),
                        ang=xout(find(rand(1)<cum_LD1,1));
                        rbout=rbout0*0.847;

                    elseif (LDcount==2),
                        ang=xout(find(rand(1)<cum_LD2,1));
                        rbout=rbout0*0.903;
                    elseif (LDcount==3),
                        ang=xout(find(rand(1)<cum_LD3,1));
                        rbout=rbout0*0.925;
                    else % i.e. if (LDcount>3),
                        ang=xout(find(rand(1)<cum_D,1));
                        rbout=rbout0;
                        if (LDcount > 3 && LDcount < 20),
                        end
                    end
                    
                else % i.e. if (r < VSradius)
                    wasLightFlag=1;
                    vol(i)=0;
                    if(wasDarkFlag),
                        % sum up last loops
                        if(LDcount<=10 && LDcount>0),
                            Dxcount(LDcount)=Dxcount(LDcount)+1;
                        else Dxcount(end)=Dxcount(end)+1;
                        end
                        if(DLcount<=10 && DLcount>0),
                            Lxcount(DLcount)=Lxcount(DLcount)+1;
                        else Lxcount(end)=Lxcount(end)+1;
                        end
                        
                        % calculate cum. angle in Dark
                        cumD=sum(TAngleA(i-LDcount:i-1));
                        
                        % reset
                        LDcount_last=LDcount;
                        LDcount=0;
                        wasDarkFlag=0;
                    end
                    DLcount=DLcount+1;
                    rbout=rbout0;
                    if (DLcount==1),
                        rbout=rbout0*1.05;
                        ang=xout(find(rand(1)<cum_DL1,1));
                    elseif (DLcount==2),
                        ang=xout(find(rand(1)<cum_DL2,1));
                    elseif (DLcount==3),
                        ang=xout(find(rand(1)<cum_DL3,1));
                    else % i.e. if (DLcount>3),
                    end
                end
                
                if(isBiasBouncy)
                        if (DLcount>=2 && i-DLcount>=1), % >=1
                            cumL_=sum(TAngleA(i-DLcount:i-1)); % cumulative as of this bout
                            if (cumD>0),
                                if (cumL_<-cumD),
                                    ang = abs(ang);
                                else ang = -abs(ang);
                                end
                            else % cumD<0
                                if (cumL_>-cumD),
                                    ang= -abs(ang);
                                else ang = abs(ang);
                                end
                            end
                        end
                end
            
                LDcountA(i)=LDcount;
                DLcountA(i)=DLcount;

                %% asign next step
                % if close to edge (past exitRadius), restart from within entryRadius
                if (r(i) > exitRadius),
                    x(i+1)=x(i)*sqrt(rand(1))*entryRadius/exitRadius;
                    y(i+1)=y(i)*sqrt(rand(1))*entryRadius/exitRadius;
                    hd(i+1)=xout(ceil(rand(1)*37));
                    ireset=[ireset,i];
                    LDcount=0;
                else % asign next step
                    hd(i+1)=wrapTo2Pi(hd(i)+ang);
                    x(i+1)=x(i)+rbout*cos(hd(i+1));
                    y(i+1)=y(i)+rbout*sin(hd(i+1));
                end
                TAngleA(i)=ang;
                
                P_Dxcount=P_Dxcount+Dxcount;
                P_Lxcount=P_Lxcount+Lxcount; % the rest of bouts in dark, not all bouts in dark (Dcount not summed yet)
            end % end of running the session (1*nBouts)

            Dcount=sum(Dxcount);
            %%
            for l=1:10,
                P_withinNboutsRatio(l,fInd)=sum(Dxcount(1:l))/Dcount;
            end
            
            %% radial dwell time
            xoutR=0:10:240;
            if (isPw3Rad)
                temp=find(LDcountA<=3);
                [nout xoutR]=hist(r(temp),xoutR);
            else
                [nout xoutR]=hist(r,xoutR);
            end
            P_radialDwell(fInd,:)=nout;
            
            % eff Analysis within given session
            Iind=find(diff(vol)==1)+1; % hd(Iind+1)-hd(Iind) is 1st Turn.
            radAngle=zeros(1,Dcount);
            rHolder=zeros(1,Dcount);ctrCounter=zeros(1,Dcount);
            rTcount=0;rFcount=0; r1Tcount=0;r1Fcount=0; r2Tcount=0;r2Fcount=0; rnTcount=0;rnFcount=0;
            ctTcount=0;ctFcount=0; ct1Tcount=0;ct1Fcount=0; ct2Tcount=0;ct2Fcount=0; ctnTcount=0;ctnFcount=0;
            for j=1:Dcount,
                radAngle(j) = atan2(y(Iind(j)),x(Iind(j))); % for real fish HAD TO REVERSE SIGN BECAUSE PLOTTING 'YDir' 'rev' WHILE ANGLE IS NOT REVERSED!!! atan2 returns [-pi,pi]
                THolder = 0; FHolder = 0;
                w1=wrapToPi(hd(Iind(j))-radAngle(j));
                w2=wrapToPi(hd(Iind(j)+1)-hd(Iind(j)));
                if (abs(w1)>pi/36 && abs(w2)>pi/36),
                    if (w1*w2>0),
                        THolder=1;rHolder(j)=1;
                    else FHolder=1;rHolder(j)=-1;
                    end
                end
                rTcount = rTcount + THolder;
                rFcount = rFcount + FHolder;
            end
            P_eff(2,fInd)=rTcount+rFcount;
            if(P_eff(2,fInd)>5),P_eff(1,fInd)=rTcount/(rTcount+rFcount);else P_eff(1,fInd)=NaN;end
            
            refRatio=(125^2-95^2)/120^2; % proportion of area of cyan ring compared to whole VC, i.e. for area under red curve, cyan/whole.
            P_radRatio(fInd)=sum(P_radialDwell(fInd,11:13))/sum(P_radialDwell(fInd,1:13))/refRatio;
            
              %% cum turn calculations
            % for this session:
            %         DLcountA= [1 2 3 0 0 1 2...
            %               m1= [1 1 1 0 0
            %         diff(m1)=   [0 0 -1
            %         LDcountA= [0 0 0 1 2 0 0...
            %  m2=find(LDcountA)=[0 0 0 1 1 0 0
            %           diff(m2)=  [0 0 1 0 -1
            %
            m0=zeros(1,length(DLcountA));
            m0(find(DLcountA))=1;
            m1=diff(m0);
            Light1=find(m1==1)+1;Light1=[1 Light1];
            LightEnd=find(m1==-1); % =Dark1+1 actually
            
            m0=zeros(1,length(LDcountA));
            m0(find(LDcountA))=1;
            m2=diff(m0);
            Dark1=find(m2==1)+1;
            DarkEnd=find(m2==-1);
            
            cumturnL_A=[];cumturnD_A=[];
            DL2_A=[];
            for i=1:length(DarkEnd),
                temp=sum(TAngleA(Light1(i):LightEnd(i)));
                %     temp=wrapToPi(sum(TAngleA(Light1(i):LightEnd(i))));
                cumturnL_A=[cumturnL_A temp];
                
                temp=sum(TAngleA(Dark1(i):DarkEnd(i)));
                %     temp=wrapToPi(sum(TAngleA(Dark1(i):DarkEnd(i))));
                cumturnD_A=[cumturnD_A temp];
                
                %     temp=wrapToPi(sum(TAngleA(Dark1(i):DarkEnd(i))));
                %     cumturnD_A=[cumturnD_A temp];
            end
            
            % Pool across sessions:
            P_cumturnL_A=[P_cumturnL_A cumturnL_A];
            P_cumturnD_A=[P_cumturnD_A cumturnD_A];
            
            %% Plot lock/flip (correlation) of LD01 over time (actually bouts)
            Light1=Light1(1:length(Dark1));
            
            temp1=2 * TAngleA(Dark1-1).*TAngleA(Dark1)./(TAngleA(Dark1-1).^2+TAngleA(Dark1).^2);
            nanInd=find(isnan(temp1));
            temp1(nanInd)=[]; % very rare events, does not make a difference if set to 0 or 1 anyway.[make sure to change temp2(nanInd) too!]
            
            temp2=Dark1-Light1;
            temp2(nanInd)=[];
       
            P_CorrLD01_A=[P_CorrLD01_A temp1];
            P_intL_A=[P_intL_A temp2];
         
            
        end % nFiles

        %% plot sample trace
        if (isShowTrace)
            tclr = 0.4*[1 1 1];
            figure('Position',[50,500,200,200]);
            hold on;axis equal;axis off;set(gca,'YDir','rev');
            % plot trace (don't connect between pauses/resuming from center)
            xcenter=0;ycenter=0;
            plot(x(1:ireset(1))-xcenter,y(1:ireset(1))-ycenter,'color',tclr);
            for j=1:length(ireset)-1,
                plot(x(ireset(j)+1:ireset(j+1))-xcenter,y(ireset(j)+1:ireset(j+1))-ycenter,'color',tclr)
            end
            plot(x(ireset(end)+1:end)-xcenter,y(ireset(end)+1:end)-ycenter,'color',tclr);
            
            % plot VC in red
            xs = -VCradius:1:VCradius;
            ys=sqrt(VCradius^2-xs.^2); plot(xs,ys,'--r',xs,-ys,'--r','LineWidth',1.5);
            
            % plot outer bound
            rad = 220; % should use exitradius! early plots used dish radius 220 and see gap
            xs = -rad:1:rad;
            ys=sqrt(rad^2-xs.^2); plot(xs,ys,'k',xs,-ys,'k','LineWidth',1);
            xlim([-rad rad]);ylim([-rad rad]);
        end

        %% Summarizing over parameters
        
        Pa_eff_mean(pInd1,pInd2)=mean(P_eff(1,:));
        Pa_eff_std(pInd1,pInd2)=std(P_eff(1,:));
        Pa_radRatio_mean(pInd1,pInd2)= mean(P_radRatio);
        Pa_radRatio_std(pInd1,pInd2)= std(P_radRatio);
        Pa_Pw3_mean(pInd1,pInd2)=mean(P_withinNboutsRatio(3,:));
        Pa_Pw3_std(pInd1,pInd2)=std(P_withinNboutsRatio(3,:));
        
        disp((pInd1-1)*10+pInd2)
    end % nParam1
end % nParam2
