# Supplementary material for: Navigational strategies underlying phototaxis in larval zebrafish
Source: Front Syst Neurosci. 2014 Mar 25;8:39. doi: 10.3389/fnsys.2014.00039 (PMC3971168; doi:10.3389/fnsys.2014.00039)
Supplement: Supplementary file 2 [file DataSheet1.ZIP › Virtual_Circle_Simulation_MainVersions.m]

% ------------------------------------------
% Main Simulation for Virtual Circle assay
% ------------------------------------------

% Here we present a discrete model that simulates the trajectory of a fish
% bout by bout. Please see Material and Methods for more descriptions. 
% The version for only Algorithm 1 is provided separately as
% "Virtual_Circle_Simulation_BasicVersion".

% (default setting)
set(0,'defaulttextinterpreter','none');

%% (boolian) program choices for different versions of this simulation
% Algorithm 1 & 2 are included in this version by default. For the version with Alg.1 alone, see end of file. 

% Algorithm 3, recaptures "bounce"
isAlg3Bounce = true; % set to 'true' to include, 'false' to leave out

% Algorithm 4, partially recaptures "efficiency"
isAlg4Efficiency = true; % bias LD01

% introduce artificial left/right turning bias
isLRbias = false;

% other options, not shown in paper
isBiasDL01 = false; % FigS5C

% display options
isdrawlive = false; % draw demo trace (pseudo-live)
isShowTrace = false; % plot whole trajectory

% choice to perform a series of simulations varying up to 2 parameters
nParam1 = 1; % e.g. 11
nParam2 = 1;

nFiles = 100; % number of sessions simulated. typically 100

%% Constants
% load from .mat: the turning angle (cumulative) probability matrices for all categories. 
% DL = dark-to-light transition, LD = light-to-dark transition.
load('Const_Cumsum_N32');

% Other Constants
nBouts = 1000; % number of bouts per session. Roughly matching real sessions.
initPosX = 0; initPosY = 0; % fish starting position at beginning of session, (0,0) is center of dish
VCradius = 120; % radius of virtual circle
dishRadius = 240; % petri-dish (full arena) radius (arbitrary units, matching pixel numbers from camera)
exitRadius = 200; % real fish use 200 for exit-radius (exit line beyond which session resumes when fish return to VC)
entryRadius = 100; % entry-line: fish must be within this radius for session to resume (after fish crosses exit-line)
rbout0 = 15.4; % using constant bout distance
% rboutA = [0.847 0.903 0.925 1.05]; % optional: adjust bouts differentially for LD1, LD2, LD3, DL1
xout = linspace(-pi,pi,37); % x vector, ~ current resolution of angles

% for Fig5F:
% real CorrLD01 = [-0.4743   -0.4006   -0.2961   -0.1961   -0.1390   -0.1277   -0.1263   -0.0705   -0.0178 0.0326];
% real ProbLD01_A = [0.2629    0.2997    0.3519    0.4020    0.4305    0.4361    0.4369    0.4648    0.4911    0.5163  0.5163];
% fitted parameters used for Alg.4:
ProbLD01_A = [0.1    0.15    0.17    0.2    0.23    0.3  0.35    0.35    0.45    0.6    0.6   0.6]; % effectively 10 step memory modulation
% for FigS5C, when 'isBiasDL01' chosen:
ProbDL01_A = [0.2    0.15    0.15    0.2   0.2    0.25  0.25    0.3    0.3   0.3    0.35   0.4];


%% Main entry (parameter sweeps)

% initialzing for pooling output ('Pa' as in 'parameters')
Pa_eff_mean = zeros(nParam1,nParam2); % "efficiency" i.e. quantification for Alg.4
Pa_eff_std = zeros(nParam1,nParam2);
Pa_radRatio_mean = zeros(nParam1,nParam2); % "radial ratio" = the relative density at the border, i.e. quantification for Alg.3
Pa_radRatio_std = zeros(nParam1,nParam2);
Pa_Pw3_mean = zeros(nParam1,nParam2); % probability to return to Virtual Circle within 3 bouts
Pa_Pw3_std = zeros(nParam1,nParam2);

for pInd1 = 1:nParam1, % parameter index 1.
    % Adapt parameter sweep code here for pInd1
    % e.g., can vary Left/Right bias here
    kLR = (pInd1-1)/10; % ratio of left over right. symmetric = 1.
    
    for pInd2 = 1:nParam2; % parameter index 2.
        % Adapt parameter sweep code here for pInd2
        
        % initialzing for Pooling outputs
        P_eff = zeros(2,nFiles); % 'P' as in 'Pooling'
        P_radialDwell = zeros(nFiles,25);
        P_radRatio = zeros(1,nFiles);
        P_withinNboutsRatio = zeros(10,nFiles);
        P_Dxcount = zeros(11,1); % counts for number of bouts in Dark
        P_Lxcount = zeros(31,1); % counts for number of bouts in Light
        P_cumturnD_A = []; % cumulative turning, as in Alg.3
        P_cumturnL_A = [];       
        P_37x37_LD01 = zeros(37,37); % matrix of LD01 transitions like in Fig3E
        P_CorrLD01_A = []; % pool lock/flip (correlation) of LD01 over time
        P_CorrDL01_A = [];
        P_intL_A = []; % pool interval (duration) in Light
        P_intD_A = [];
        
        % start new session ('file' = session, naming from real data collection)
        for fInd = 1:nFiles, % 'fInd' for 'file index'
            % initialize session
            % fish position: x, y. arena centered at (0,0)
            x = zeros(1,nBouts+1);
            y = zeros(1,nBouts+1);
            hd = zeros(1,nBouts+1); % heading direction
            LED = zeros(1,nBouts+1); % LED (light) state, light on = 1, light off = 0
            ireset = []; % hold the (bout) indices for when fish resets from within entry-line
            wasDarkFlag = 0;
            Dxcount = zeros(11,1); % Dxcount(i) holds the count of Dark intervals of length i, for this session
            Lxcount = zeros(31,1);
            DLcount = 0;LDcount = 0; % count # of bounts of each interval (restarted after each transition)
            DLcount_last = 0; LDcount_last = 0;

            TAngleA = zeros(1,nBouts); % Turning-Angle array
            LDcountA = zeros(1,nBouts); % holds the current LDcount for every bout
            DLcountA = zeros(1,nBouts);
            
            r = zeros(1,nBouts+1); % radial distance of fish from center
            
            % option: bias left/right so that (prob of <0.5)/(prob of >0.5) = kLR.
            % (initialization)
            if (isLRbias),
                Rand_ = rand(1); %#ok<UNRCH>
                if (Rand_ <= kLR/(kLR+1)),
                    Rand = Rand_*(kLR+1)/(2*kLR);
                else Rand = 1-(1-Rand_)*(kLR+1)/2;
                end
            else
                Rand = rand(1);
            end
            
            % Set initial condition % or could randomize here
            ang = xout(find(Rand < CumsumDL(:,19,5),1)); % ang: holder for current step turning angle.
            x(1) = initPosX; y(1) = initPosY;
            hd(1) = xout(ceil(rand(1)*37)); % x, y position and heading angle.
            rbout = rbout0; % bout distance. r for distance.
            
            % calculate bout by bout
            for i = 1:nBouts,
                lastAng = ang; % wrapped to pi
                idx0 = round(lastAng/(pi/18)) + 19; % convert to 'xout' index for use in the CumsumLD (or CumsumDL) const. arrays
                
                % option: bias left/right so that (prob of <0.5)/(prob of >0.5) = kLR.
                if (isLRbias),
                    Rand_ = rand(1); %#ok<UNRCH>
                    if (Rand_ <= kLR/(kLR+1)),
                        Rand = Rand_*(kLR+1)/(2*kLR);
                    else Rand = 1-(1-Rand_)*(kLR+1)/2;
                    end
                else
                    Rand = rand(1);
                end
                % radial distance
                r(i) = sqrt(x(i)^2+y(i)^2);
                
                %% simluated fish exit VC
                if (r(i) > VCradius), 
                    wasDarkFlag = 1;
                    LED(i) = 0; % light off
                    if (wasLightFlag), % if last step was still in light
                        % reset
                        wasLightFlag = 0;
                        DLcount_last = DLcount;
                        DLcount = 0;
                    end
                    LDcount = LDcount+1; % update count (for duration after LD transition i.e. in dark)

                    % determine next angle
                    if (LDcount < 4),% possibly up to 5
                        ang = xout(find(Rand < CumsumLD(idx0,:,LDcount),1));

                        if (isAlg4Efficiency),
                            if (LDcount == 1),
                                if (DLcount_last < 12),
                                    ind = DLcount_last;
                                else ind = 12; % i.e. using 12 for 12+. don't need more detailed categories for sorting
                                end
                                
                                if (rand(1) > ProbLD01_A(ind)),
                                    if (lastAng*ang > 0), % enforce flip
                                        ang = -ang;
                                    end
                                else % enforce lock
                                    if (lastAng*ang < 0),
                                        ang = -ang;
                                    end
                                end
                            end
                        end
                        
                    else % i.e. if (LDcount >= 4),
                        ang = xout(find(Rand<CumsumLD(idx0,:,5),1)); % all in dark
                    end
                    
                %% simulated fish enter VC
                else % i.e. if (r(i) <= VCradius)
                    wasLightFlag = 1;
                    LED(i) = 1; 
                    if (wasDarkFlag),
                        % sum up last loops
                        if (LDcount <= 10 && LDcount > 0),
                            Dxcount(LDcount) = Dxcount(LDcount)+1;
                        else Dxcount(end) = Dxcount(end)+1;
                        end
                        if (DLcount <= 30 && DLcount > 0),
                            Lxcount(DLcount) = Lxcount(DLcount)+1;
                        else Lxcount(end) = Lxcount(end)+1;
                        end
                        % calculate cum. angle in Dark
                        cumD = sum(TAngleA(i-LDcount:i-1));
                        % reset
                        LDcount_last = LDcount;
                        LDcount = 0;
                        wasDarkFlag = 0;
                    end
                    DLcount = DLcount+1;

                    % determine next angle
                    if (DLcount < 5),% up to 5
                        ang = xout(find(Rand<CumsumDL(idx0,:,DLcount),1));
                        
                        if (isBiasDL01),
                            if (DLcount == 1 && LDcount_last > 0),
                                if (LDcount_last < 12),
                                    ind = LDcount_last;
                                else ind = 12;
                                end
                                
                                if (rand(1) > ProbDL01_A(ind)),
                                    if (lastAng*ang > 0), % enforce flip
                                        ang = -ang;
                                    end
                                else % enforce lock
                                    if (lastAng*ang < 0),
                                        ang = -ang;
                                    end
                                end
                            end
                        end
                        
                    else % i.e. if (LDcount>3),
                        ang = xout(find(Rand < CumsumDL(idx0,:,4),1)); % 5: all in light
                    end
                    
                    % Alg.3, calculate cum. angle in Light
                    if (isAlg3Bounce)
                        if (DLcount >= 2 && i-DLcount >= 1),
                            cumL_ = sum(TAngleA(i-DLcount:i-1)); % cumulative as of this bout
                            if (cumD > 0),
                                if (cumL_ < -cumD),
                                    ang = abs(ang);
                                else ang = -abs(ang);
                                end
                            else % cumD < 0
                                if (cumL_ > -cumD),
                                    ang = -abs(ang);
                                else ang = abs(ang);
                                end
                            end
                        end
                    end
                end % of r(i) > VCradius
                LDcountA(i) = LDcount;
                DLcountA(i) = DLcount;

                if (r(i) > exitRadius),
                    % if close to edge (past exitRadius), restart from within entryRadius
                    x(i+1) = x(i)*sqrt(rand(1))*entryRadius/exitRadius;
                    y(i+1) = y(i)*sqrt(rand(1))*entryRadius/exitRadius;
                    hd(i+1) = xout(ceil(rand(1)*37));
                    ireset = [ireset,i]; %#ok<AGROW>
                    LDcount = 0;
                else
                    % asign next step
                    hd(i+1) = wrapTo2Pi(hd(i)+ang);
                    x(i+1) = x(i)+rbout*cos(hd(i+1));
                    y(i+1) = y(i)+rbout*sin(hd(i+1));
                end
                TAngleA(i) = ang;
                
            end % of session

            %% dark interval durations, percentage and count    
            Dcount = sum(Dxcount);% total number of times fish exited VC
            for l = 1:10,
                P_withinNboutsRatio(l,fInd) = sum(Dxcount(1:l))/Dcount;
            end
            
            % pooling across sessions
            P_Dxcount = P_Dxcount+Dxcount;
            P_Lxcount = P_Lxcount+Lxcount;
            
            %% for Alg.3: calculate bout density close to the border - see FigS4A legends
            % radial dwell time
            xoutR = 0:10:dishRadius; % dishRadius = 240;
            % only for returns to the VC within 3 bouts, see Methods '2.3 Data Analysis'
            IX = find(LDcountA<= 3); % bout index array
            [nout, xoutR] = hist(r(IX),xoutR);
            % alternatively version, for everything: '[nout xoutR] = hist(r,xoutR);'
            P_radialDwell(fInd,:) = nout;
            
            innerR = 95; % empirically defining inner radius of this close-to-border-"ring" 
            outerR = 125; % empirically defining outer radius
            refRatio = (outerR^2-innerR^2)/VCradius^2; % reference ratio, normalization factor
            % i.e. proportion of area of cyan ring compared to whole VC, i.e. for area under red curve, cyan/whole.
            % P_radialDwell is initialized as 'zeros(nFiles,25)', i.e. whole arena is radially divided into 25 rings
            P_radRatio(fInd) = sum(P_radialDwell(fInd,11:13))/sum(P_radialDwell(fInd,1:13))/refRatio; % columns 11:13 corresponds to "ring"
            
            %% for Alg.4: efficiency analysis within given session      
            LED_ = LED(1:end-1);
            iIX = find(diff(LED_) == -1)+1; % index array of 'incident' bout
            radDirection = atan2(y(iIX),(x(iIX)));
            radAngles = wrapToPi(hd(iIX)-radDirection);
            LD1angles = wrapToPi(hd(iIX+1)-hd(iIX));
            
            % compute efficiency, write in TFarray (binary, true/false)
            TFarray = zeros(1,Dcount); % Dcount = # of times fish exited VC
            TFarray(radAngles.*LD1angles>0) = 1; % efficient turns
            % pool 
            P_eff(1,fInd) = mean(TFarray);
            P_eff(2,fInd) = length(TFarray);
            
            %% cum turn calculations
            % example (aligned):
            %          DLcountA = [1 2 3 0 0 1 2...
            % m1=find(DLcountA) = [1 1 1 0 0
            %          diff(m1) =   [0 0 -1
            %          LDcountA = [0 0 0 1 2 0 0...
            % m2=find(LDcountA) = [0 0 0 1 1 0 0
            %          diff(m2) =   [0 0 1 0 -1
            
            m0 = zeros(1,length(DLcountA));
            m0(find(DLcountA)) = 1; %#ok<FNDSB>
            m1 = diff(m0);
            Light1 = find(m1 == 1)+1;
            Light1 = [1 Light1];  %#ok<AGROW>
            LightEnd = find(m1 == -1); % = Dark1+1 actually
            
            m0 = zeros(1,length(LDcountA));
            m0(find(LDcountA)) = 1; %#ok<FNDSB>
            m2 = diff(m0);
            Dark1 = find(m2 == 1)+1;
            DarkEnd = find(m2 == -1);
            
            cumturnL_A = [];cumturnD_A = [];
            DL2_A = [];
            for i = 1:length(DarkEnd),
                temp = sum(TAngleA(Light1(i):LightEnd(i)));
                cumturnL_A = [cumturnL_A temp]; %#ok<AGROW>
                
                temp = sum(TAngleA(Dark1(i):DarkEnd(i)));
                cumturnD_A = [cumturnD_A temp]; %#ok<AGROW>
            end
            % Pool across sessions
            P_cumturnL_A = [P_cumturnL_A cumturnL_A]; %#ok<AGROW>
            P_cumturnD_A = [P_cumturnD_A cumturnD_A]; %#ok<AGROW>
            
            %% draw demo trace (pseudo-live)
            if (isdrawlive)
                figure;
                hold on;axis([-dishRadius dishRadius -dishRadius dishRadius]);axis equal;axis manual;% set(gca,'YDir','rev');
                xs = -VCradius:1:VCradius;
                ys = sqrt(VCradius^2-xs.^2); plot(xs,ys,':y',xs,-ys,':y');
                
                col = colormap(jet);
                skip = nBouts/(length(col)-1);
                plotstep = 1;
                for i = 1:(length(col)-2);
                    for j = floor(1+(i-1)*skip):plotstep:floor(1+i*skip),
                        plot(x(j:j+plotstep),y(j:j+plotstep),'color',col(i,:));
                        if (find(LED(j:j+plotstep) < 0.5)),set(gca,'color','k');else set(gca,'color','w');end;
                        drawnow;pause(0.5);
                    end
                end
                set(gca,'color','k');
                title('2D plot of fish position')
            end
            
            %% calculate 37x37 matrix for LD01, FigS5A
            LD0 = TAngleA(Dark1-1);
            LD1 = TAngleA(Dark1);
            idx0 = round(LD0/(pi/18)) + 19;
            idx1 = round(LD1/(pi/18)) + 19;
            for i = 1:length(LD0),
                P_37x37_LD01(idx0(i),idx1(i)) = P_37x37_LD01(idx0(i),idx1(i))+1;
            end
            
            %% Plot lock/flip (correlation) of LD01 over time (in bouts), Fig5F
            Light1 = Light1(1:length(Dark1));
            
            corr = 2 * LD0.*LD1./(LD0.^2+LD1.^2); % correlation formula. see Methods
            nanInd = find(isnan(corr));
            corr(nanInd) = []; % very rare events, does not make a difference if set to 0 or 1 anyway.
            
            intL = Dark1-Light1; % interval in light
            intL(nanInd) = [];
       
            P_CorrLD01_A = [P_CorrLD01_A corr]; %#ok<AGROW>
            P_intL_A = [P_intL_A intL]; %#ok<AGROW>
            
            %% Plot lock/flip (correlation) of DL01 over time (in bouts), FigS5C
            Light1(1) = [];% mind this operation if Light1 used anywhere else!!!

            DL0 = TAngleA(Light1-1);
            DL1 = TAngleA(Light1);
            corr = 2 * DL0.*DL1./(DL0.^2+DL1.^2);
            nanInd = find(isnan(corr));
            corr(nanInd) = [];
            intD = Light1-Dark1(1:end-1);
            intD(nanInd) = [];
            
            P_CorrDL01_A = [P_CorrDL01_A corr]; %#ok<AGROW>
            P_intD_A = [P_intD_A intD]; %#ok<AGROW>
            
        end % of all sessions (for this parameter set)
        
        
        %% plot sample trace
        if (isShowTrace)
            tclr = 0.4*[1 1 1];
            figure('Position',[50,500,200,200]);
            hold on;axis equal;axis off;set(gca,'YDir','rev');
            % plot trace (don't connect between pauses/resuming from center)
            xcenter=0;ycenter=0;
            plot(x(1:ireset(1))-xcenter,y(1:ireset(1))-ycenter,'color',tclr);
            for j=1:length(ireset)-1,
                plot(x(ireset(j)+1:ireset(j+1))-xcenter,y(ireset(j)+1:ireset(j+1))-ycenter,'color',tclr)
            end
            plot(x(ireset(end)+1:end)-xcenter,y(ireset(end)+1:end)-ycenter,'color',tclr);
            
            % plot VC in red
            xs = -VCradius:1:VCradius;
            ys=sqrt(VCradius^2-xs.^2); plot(xs,ys,'--r',xs,-ys,'--r','LineWidth',1.5);
            
            % plot outer bound
            rad = 220; % should use exitradius! early plots used dish radius 220 and see gap
            xs = -rad:1:rad;
            ys=sqrt(rad^2-xs.^2); plot(xs,ys,'k',xs,-ys,'k','LineWidth',1);
            xlim([-rad rad]);ylim([-rad rad]);
        end

        %% Pooling over parameters
        Pa_eff_mean(pInd1,pInd2) = mean(P_eff(1,:));
        Pa_eff_std(pInd1,pInd2) = std(P_eff(1,:));
        Pa_radRatio_mean(pInd1,pInd2) = mean(P_radRatio);
        Pa_radRatio_std(pInd1,pInd2) = std(P_radRatio);
        Pa_Pw3_mean(pInd1,pInd2) = mean(P_withinNboutsRatio(3,:));
        Pa_Pw3_std(pInd1,pInd2) = std(P_withinNboutsRatio(3,:));
        
        disp((pInd1-1)*10+pInd2) % display progress (current param #)
        
    end % of parameter 1
end % of parameter 2

%% save variables! % modify here -
% save('Simulation','P_*','Pa_*','nFiles');
