# Supplementary material for: Navigational strategies underlying phototaxis in larval zebrafish
Source: Front Syst Neurosci. 2014 Mar 25;8:39. doi: 10.3389/fnsys.2014.00039 (PMC3971168; doi:10.3389/fnsys.2014.00039)
Supplement: Supplementary file 2 [file DataSheet1.ZIP › Virtual_Circle_Analysis.m]

%% Virtual Circle project analysis code

%% 
clear all %, close all
set(0,'defaulttextinterpreter','tex');

% display option
isPlotFishTrace = false;

% constants
div=36;
nbins = -pi:pi/div:pi;
fps = 200; 
xcenter = 240; ycenter = 240; % in pixels
rd = 120; % radius of VC in pixels

%% Load file
[FileName,PathName] = uigetfile('*.*txt', 'MultiSelect', 'on');
if (length(char(FileName(1)))==1) % FileName(anything)
    nFiles = 1;
else nFiles = length(FileName);
end

%% P for Pooling
P_intD = cell(1,nFiles);
P_intDL_L = cell(1,nFiles);
P_intL = cell(1,nFiles);
P_CorrDL = cell(1,nFiles);
P_CorrLD = cell(1,nFiles);
P_DL_C0 = cell(1,nFiles);
P_DL_C1 = cell(1,nFiles);
P_LD_C0 = cell(1,nFiles);
P_LD_C1 = cell(1,nFiles);
P_RawLD1 = cell(2,nFiles);
P_Vindratio=zeros(1,nFiles);
P_eff=zeros(2,nFiles); % not normalized by nLoops!!!
P_GcTF=zeros(1,nFiles);
P_LDnout=zeros(5,length(nbins));
P_DLnout=zeros(6,length(nbins));
P_LDabsmean=zeros(5,nFiles);
P_DLabsmean=zeros(6,nFiles);
P_LDabsmean3=zeros(5,nFiles);
P_DLabsmean3=zeros(6,nFiles);
P_L_all_nout=zeros(1,length(nbins));
P_D_all_nout=zeros(1,length(nbins));
P_LightDwellRatio=zeros(1,nFiles);
P_Loops10BoutsRatio=zeros(1,nFiles);
P_Loops5BoutsRatio=zeros(1,nFiles);
P_Loops3BoutsRatio=zeros(1,nFiles);
P_VLoopRatio=zeros(1,nFiles);

nMatrix=4;
% most probabilities are not shown in paper.
P_LDctProb=zeros(nMatrix,nFiles);
P_DLctProb=zeros(nMatrix,nFiles);
P_allctProb=zeros(2,nFiles);
P_LDctNum=zeros(nMatrix,nFiles);
P_DLctNum=zeros(nMatrix,nFiles);
P_allctNum=zeros(2,nFiles);

M=zeros(37,37);
nStim=4;
% 37 x 37 refers to the size of the 2D matrices, dividing [-pi, pi] into 37 bins
P_37x37_LD=cell(nStim,nMatrix);for i=1:nStim,for j=1:nMatrix,P_37x37_LD{i,j}=M;end;end % actually don't need cells
P_37x37_DL=cell(nStim,nMatrix);for i=1:nStim,for j=1:nMatrix,P_37x37_DL{i,j}=M;end;end
P_37x37_LDsum=cell(1,nMatrix);for i=1:nMatrix,P_37x37_LDsum{i}=M;end
P_37x37_DLsum=cell(1,nMatrix);for i=1:nMatrix,P_37x37_DLsum{i}=M;end
P_37x37_allL=zeros(37,37);
P_37x37_allD=zeros(37,37);

P_DimlCorrDL=zeros(nMatrix,nFiles);
P_DimlCorrLD=zeros(nMatrix,nFiles);
P_DimlCorrAll=zeros(4,nFiles);

P_Llength=[];
P_Dlength=[];

P_radialDwell=zeros(nFiles,25);
P_lengthVind=zeros(1,nFiles);
P_nBouts=zeros(1,nFiles);

xoutLatency = -750:10:0;% -150:2:0; for frames
P_LatencyLD0=zeros(1,length(xoutLatency));
xoutLatencyLD1 = -50:50:2000;
P_LatencyLD1=zeros(1,length(xoutLatencyLD1));
%%
for fInd=1:nFiles, %%% loop for loading multiple files, add 'end'
    disp(['fInd: ' num2str(fInd)]);
    if (length(char(FileName(1)))==1)
        filepath = [PathName FileName];
    else
        filepath = [PathName char(FileName(fInd))];
    end
    m = textread(filepath,'%f');
    if(m(9)==m(18)),numPar=9;
    elseif(m(8)==m(16)),numPar=8;
    elseif (m(7)==m(14)),numPar = 7;
    elseif (m(6)==m(12)),numPar=6;
    else
        numPar=5;
    end
    M = m(1:(size(m,1)-mod(size(m,1),numPar)));
    R = reshape(M,numPar,[]);
    
    istart = 0 *60*fps + 1;
    istop = length(R);

    rawt=R(1,istart:istop)/1000; rawx=R(2,istart:istop); rawy=R(3,istart:istop); rawangle=R(4,istart:istop);
    rawvol=R(5,istart:istop);
    if (numPar>6),
        rawstim=R(7,istart:istop); end
    if (numPar>7),
        rawstimParam=R(8,istart:istop); end
    if (numPar>8)
        rawTFout=R(9,istart:istop);
    end

    expst=R(6,istart:istop);
    
    % filter bad tracking
    jumpInd=find(diff(rawx)+diff(rawy)>10); % mark index of point before gap
    interJump=diff(jumpInd);
    j1=jumpInd(interJump<60*fps);j2=jumpInd(find(interJump<60*fps)+1);
    if(~isempty(j1)),
        for i=1:length(j1),expst(j1(i):j2(i))=-1;end
    end
    Vind=find(expst>0); % valid indices
    Mbreak = find(diff(Vind)-1);
    n_grey=length(Mbreak);% round(length(find(diff(expst)))/2);
    % Vind=istart:istop;n_grey=0; % manually inspected for numPar=5

    if (numPar==7)
        stimst=R(7,istart:istop);
    end
    clear m,clear M,clear R;
    
    % filter raw data
    t=rawt(Vind); x=rawx(Vind); y=rawy(Vind);
    if (numPar>6),
        stim=rawstim(Vind); end
    if (numPar>7),
        stimParam=rawstimParam(Vind); end
    if (numPar>8)
        TFout=rawTFout(Vind);
    end
    
    angle=rawangle(Vind);
    for k=1:8,
        ind=find(abs(diff(unwrap([0 angle])))>pi*2/3);
        for i=1:2:length(ind),
            if (angle(ind(i))>pi),
                angle(ind(i))=angle(ind(i))-pi;
            else angle(ind(i))=angle(ind(i))+pi;
            end
        end
    end
    vol = zeros(1,length(Vind));
    vol(rawvol(Vind)>4.5)=1;  % vol=1:dark; vol=0:light on

    P_Vindratio(fInd)=length(Vind)/length(rawvol);

    %% plot fish trace (bleach non-valid sections)
    if(isPlotFishTrace),
        plotstep = 10; % (?)
        scrsz = get(0,'ScreenSize');
        figure%('Position',[10 scrsz(4)/4-80 scrsz(3)/4*3 scrsz(4)/4*3],'Name',[mfile '>>' filepath])%[left, bottom, width, height]
        %         subplot(4,3,1);
        hold on;axis([0 480 0 480]);axis equal;axis manual;set(gca,'YDir','rev');
        xs = xcenter-rd:1:xcenter+rd;
        % % plot circle virtual border
        ys=sqrt(rd^2-(xs-xcenter).^2); plot(xs,ys+ycenter,':y',xs,-ys+ycenter,':y');
        
        col=colormap(jet);
        skip=length(Vind)/(length(col)-1);
        %         Mbreak = find(diff(Vind)-1); % moved up
        i=1;k=1;
        
        for i=i:(length(col)-2);
            head = floor(1+(i-1)*skip);
            tail = floor(1+i*skip);
            if (~isempty(Mbreak)),
                if (head<Mbreak(k) && Mbreak(k)<tail),
                    plot(x(head:Mbreak(k)),y(head:Mbreak(k)),'color',col(i,:));
                    plot(rawx(Vind(Mbreak(k)):Vind(Mbreak(k)+1)),rawy(Vind(Mbreak(k)):Vind(Mbreak(k)+1)),'color',[0.3,0.3,0.3]);
                    plot(x(Mbreak(k)+1:tail),y(Mbreak(k)+1:tail),'color',col(i,:));
                    if (length(Mbreak)>k),k=k+1;end
                else plot(x(head:tail),y(head:tail),'color',col(i,:));
                end
            else plot(x(head:tail),y(head:tail),'color',col(i,:));
            end
            drawnow;
        end
        i = length(col)-1;
        plot(x(floor(1+(i-1)*skip):floor(1+i*skip-1)),y(floor(1+(i-1)*skip):floor(1+i*skip-1)),'color',col(i,:));drawnow;
        set(gca,'color','k');
        title(filepath);
    end
    
    %% bout detection & general plots
    angThres=0.05; % empirical, works well
    dAngle=[diff(unwrap(angle)), 0]; % artificially adjust size of matrix to match the rest
    wInd=find(abs(dAngle)>angThres); % w for wiggle
    interwInd=diff(wInd);
    boutEnd_Array = [wInd(interwInd > 15) wInd(end)]; % interval start (augment both arrays by 1 to make up for diff())
    bstartA = [wInd(1) wInd(find(interwInd > 15)+1)]; % (bout, or "burst") used later
    boutAngle_Array=mean([wrapToPi(angle(boutEnd_Array(1:end-1)+15));wrapToPi(angle(boutEnd_Array(1:end-1)+16));...
        wrapToPi(angle(boutEnd_Array(1:end-1)+17));wrapToPi(angle(boutEnd_Array(1:end-1)+18));...
        wrapToPi(angle(boutEnd_Array(1:end-1)+19));wrapToPi(angle(boutEnd_Array(1:end-1)+20))]);
    wturnA=[0 wrapToPi(boutAngle_Array(2:end)-boutAngle_Array(1:end-1))]; %
    wturnA(isnan(wturnA))=0; % just in case, shouldn't happen
    bturnAngle=wturnA(abs(wturnA)>pi/36); % bigger turns (>5 degree only)
    
    % count consecutive turns for all turns
    cTcount=0;cFcount=0;
    THolder=-ones(1,length(wturnA));tempT=1;ptr=1;
    for i=1:length(wturnA)-1,
        if (abs(wturnA(i))>pi/36 && abs(wturnA(i+1))>pi/36), % turns >5 degree only
            if (wturnA(i)*wturnA(i+1)>0),
                cTcount=cTcount+1; tempT=tempT+1;
            else cFcount=cFcount+1; THolder(ptr)=tempT;ptr=ptr+1;tempT=1;
            end
        end
    end
    THolder=THolder(THolder>-1); % collects length (number of turns) of consecutive turns

    P_GcTF(fInd)=cTcount/(cTcount+cFcount); % not plotted
    
    %% Light/Dark bouts
    L_all=find(vol(bstartA(1:end-1))==0);
    D_all=find(vol(bstartA(1:end-1))==1);
    
    % indices (of bout arrays/wturnA)
    LD = cell(5,1);
    DL = cell(6,1);
    LD{1}=find(diff(vol(bstartA(1:end-1)))==1)+1; % +1 from diff() % 1st bout initiated after light change
    DL{1}=find(diff(vol(bstartA(1:end-1)))==-1)+1;
    while (LD{1}(end)+3>length(wturnA)),LD{1}(end)=[];end
    while (DL{1}(end)+4>length(wturnA)),DL{1}(end)=[];end
    LD{1}=LD{1}(1:min(length(LD{1}),length(DL{1})));
    DL{1}=DL{1}(1:length(LD{1}));
    
    %% diff(vol), Iind (index of incident bout), Eind (index of exit bout)
    kpad = 1; % in seconds. default 2 up till 1/5/12. minimum padding time (in light) requested (on each side of dark).

    dvol = [0 diff(vol)];
    rIind = find(dvol==1); % 1st frame of LD = incident
    rEind = find(dvol==-1); % 1st frame of DL = exit
    rIind=rIind(1:length(rEind));
    
    LD{1}(end)=[];
    DL{1}(end)=[];
    temp=zeros(1,length(LD{1}));
    for i=1:length(LD{1}),temp(i)=find(rEind>bstartA(LD{1}(i)),1);end
    
    Eind=rEind(temp);% length(Eind)=length(Iind)=length(LD{1})=length(DL{1});
    Iind=rIind(temp);
    nLoops = length(Eind);
    
    P_VLoopRatio(fInd)= 1-n_grey/nLoops;
    
    %% radial dwell time
    rad = zeros(1,length(bstartA));
    rad(:) = sqrt((x(bstartA(:))-xcenter).^2+(y(bstartA(:))-ycenter).^2);
    xoutR=0:10:240;
    [nout xoutR]=hist(rad,xoutR);
    
    P_radialDwell(fInd,:)=nout;
    P_nBouts(fInd)=length(bstartA);
    P_lengthVind(fInd)=length(Vind);
    
    %%
    P_LightDwellRatio(fInd)=1-sum(Eind-Iind)/length(Vind);
    
    temp=zeros(1,length(DL{1}));temp((DL{1}-LD{1})<11)=1;
    P_Loops10BoutsRatio(fInd)= mean(temp);
    temp=zeros(1,length(DL{1}));temp((DL{1}-LD{1})<6)=1;
    P_Loops5BoutsRatio(fInd)= mean(temp);
    temp=zeros(1,length(DL{1}));temp((DL{1}-LD{1})<4)=1;
    P_Loops3BoutsRatio(fInd)= mean(temp);
    
    P_Dlength = [P_Dlength t(Eind)-t(Iind)];
    P_Llength= [P_Llength t(Iind(2:end))-t(Eind(1:end-1))]; % note length(P_Llength)=length(P_Dlength)-1
    
    %% Pool wturnA
    
    [nout,xout]=hist(wturnA(L_all),nbins);
    P_L_all_nout=P_L_all_nout+nout;
    [nout,xout]=hist(wturnA(D_all),nbins);
    P_D_all_nout=P_D_all_nout+nout;
    
    for i=2:4,
        LD{i}=LD{i-1}+1;
        LD{i}(ismember(LD{i},DL{1}))=[];
    end
    LD{5}=D_all;
    LD{5}(ismember(LD{5},[LD{1} LD{2} LD{3} LD{4}]))=[];
    for i=1:5,
        [nout,xout]=hist(wturnA(LD{i}),nbins);
        P_LDnout(i,:)=P_LDnout(i,:)+nout;
    end
    for i=1:4,
        P_LDabsmean(i,fInd)=mean(abs(wturnA(LD{i})));
        P_LDabsmean3(i,fInd)=mean(abs(wturnA(LD{i})+wturnA(LD{i}-1)));
    end
    
    
    for i=2:5,
        DL{i}=DL{i-1}+1;
        DL{i}(ismember(DL{i},LD{1}))=[];
    end
    DL{6}=L_all;
    DL{6}(ismember(DL{6},[DL{1} DL{2} DL{3} DL{4} DL{5}]))=[];
    for i=1:6,
        [nout,xout]=hist(wturnA(DL{i}),nbins);
        P_DLnout(i,:)=P_DLnout(i,:)+nout;
    end
    for i=1:5,
        P_DLabsmean(i,fInd)=mean(abs(wturnA(DL{i})));
        P_DLabsmean3(i,fInd)=mean(abs(wturnA(DL{i})+wturnA(DL{i}-1)));
    end
    
    P_RawLD1{1,fInd}=wturnA(LD{1});
    P_RawLD1{2,fInd}=t(bstartA(LD{1}));
    
    %% lock/flip trigger by DL length
    fThres=0;%pi/72;
    
    for j=1:2,
        Aind0=wturnA(DL{j}-1);
        Aind1=wturnA(DL{j});
        Cind0=Aind0;Cind1=Aind1; % only pairs of angles larger than threshold
        Cind0(abs(Aind0)<fThres)=0;Cind1(abs(Aind1)<fThres)=0;
        M=Cind0.*Cind1;Cind0(M==0)=[];Cind1(M==0)=[];
        
        P_intD{fInd}{j}=zeros(1,length(Cind0));
        P_DL_C0{fInd}{j}=zeros(1,length(Cind0));
        P_DL_C1{fInd}{j}=zeros(1,length(Cind0));
        for i=2:length(Cind0),
            temp=find(LD{1}<DL{j}(i),1,'last');
            P_intD{fInd}{j}(i)=t(bstartA(DL{j}(i)))-t(bstartA(LD{1}(temp)));
            temp=find(DL{1}<DL{j}(i),2,'last');
            P_intDL_L{fInd}{j}(i)=t(bstartA(DL{j}(i)))-t(bstartA(DL{1}(temp(1))));
            P_DL_C0{fInd}{j}(i)=Cind0(i);
            P_DL_C1{fInd}{j}(i)=Cind1(i);
        end
        P_CorrDL{fInd}{j}=2*Cind0.*Cind1./(Cind0.^2+Cind1.^2);
        
        Aind0=wturnA(LD{j}-1);
        Aind1=wturnA(LD{j});
        Cind0=Aind0;Cind1=Aind1;
        Cind0(abs(Aind0)<fThres)=0;Cind1(abs(Aind1)<fThres)=0;
        M=Cind0.*Cind1;Cind0(M==0)=[];Cind1(M==0)=[];
        
        P_intL{fInd}{j}=zeros(1,length(Cind0));
        for i=2:length(Cind0),
            temp=find(DL{1}<LD{j}(i),1,'last');
            P_intL{fInd}{j}(i)=t(bstartA(LD{j}(i)))-t(bstartA(DL{1}(temp)));
            P_LD_C0{fInd}{j}(i)=Cind0(i);
            P_LD_C1{fInd}{j}(i)=Cind1(i);
        end
        P_CorrLD{fInd}{j}=2*Cind0.*Cind1./(Cind0.^2+Cind1.^2);
    end
    
    %% Pool correlation matrices
    fThres=pi/72;
    for iParam=1:nStim,
        for j=1:nMatrix,
            Aind0=wturnA(DL{j}-1);
            Aind1=wturnA(DL{j});
            Cind0=Aind0;Cind0(abs(Aind0)<fThres)=0;
            Cind1=Aind1;Cind1(abs(Aind1)<fThres)=0;
            temp=-1*ones(1,length(Cind0));temp(Cind0.*Cind1>0)=1;temp(Cind0.*Cind1<0)=0;
            temp(temp==-1)=[];
            P_DLctProb(j,fInd)=mean(temp);
            P_DLctNum(j,fInd)=length(temp);
            ind0=round(Aind0/(pi/18)) + 19;
            ind1=round(Aind1/(pi/18)) + 19;
            for i=1:length(Aind0),
                P_37x37_DLsum{j}(ind0(i),ind1(i))=P_37x37_DLsum{j}(ind0(i),ind1(i))+1/nLoops; % /nLoops normalized by fish...
                if (numPar>7),
                    if (stimParam(bstartA(DL{j}(i)))==iParam)
                        P_37x37_DL{iParam,j}(ind0(i),ind1(i))=P_37x37_DL{iParam,j}(ind0(i),ind1(i))+1/nLoops; % /nLoops normalized by fish...
                     end
                end
            end
            P_DimlCorrDL(j,fInd)=2*sum(Aind0.*Aind1./(Aind0.^2+Aind1.^2))/length(Aind0);
        end
        
        for j=1:nMatrix,
            Aind0=wturnA(LD{j}-1);
            Aind1=wturnA(LD{j});
            Cind0=Aind0;Cind0(abs(Aind0)<fThres)=0;
            Cind1=Aind1;Cind1(abs(Aind1)<fThres)=0;
            temp=-1*ones(1,length(Cind0));temp(Cind0.*Cind1>0)=1;temp(Cind0.*Cind1<0)=0;
            temp(temp==-1)=[];
            P_LDctProb(j,fInd)=mean(temp);
            P_LDctNum(j,fInd)=length(temp);
            ind0=round(Aind0/(pi/18)) + 19;
            ind1=round(Aind1/(pi/18)) + 19;
            for i=1:length(Aind0),
                P_37x37_LDsum{j}(ind0(i),ind1(i))=P_37x37_LDsum{j}(ind0(i),ind1(i))+1/nLoops; % /nLoops normalized by fish...
                if (numPar>7),
                    if (stimParam(bstartA(LD{j}(i)))==iParam)
                        P_37x37_LD{iParam,j}(ind0(i),ind1(i))=P_37x37_LD{iParam,j}(ind0(i),ind1(i))+1/nLoops; % /nLoops normalized by fish...
                    end
                end
            end
            P_DimlCorrLD(j,fInd)=2*sum(Aind0.*Aind1./(Aind0.^2+Aind1.^2))/length(Aind0);
        end
    end
    
    Aind0=wturnA(L_all(1:end-1));
    Aind1=wturnA(L_all(2:end));
    temp=-1*ones(1,length(Cind0));
    ind0=round(Aind0/(pi/18)) + 19;
    ind1=round(Aind1/(pi/18)) + 19;
    for i=1:length(L_all)-1,
        if(L_all(i+1)-L_all(i)==1),
            P_37x37_allL(ind0(i),ind1(i))=P_37x37_allL(ind0(i),ind1(i))+1/length(L_all);
            P_DimlCorrAll(1,fInd)=P_DimlCorrAll(1,fInd)+2*(Aind0(i))*(Aind1(i))/(Aind0(i)^2+Aind1(i)^2)/length(Aind0);
        end
    end
    temp(temp==-1)=[];
    P_allctProb(1,fInd)=mean(temp);
    P_allctNum(1,fInd)=length(temp);
    
    Aind0=wturnA(D_all(1:end-1));
    Aind1=wturnA(D_all(2:end));
    temp=-1*ones(1,length(Cind0));
    ind0=round(Aind0/(pi/18)) + 19;
    ind1=round(Aind1/(pi/18)) + 19;
    for i=1:length(D_all)-1,
        if(D_all(i+1)-D_all(i)==1),
            P_37x37_allD(ind0(i),ind1(i))=P_37x37_allD(ind0(i),ind1(i))+1/length(D_all);
            P_DimlCorrAll(2,fInd)=P_DimlCorrAll(2,fInd)+2*(Aind0(i))*(Aind1(i))/(Aind0(i)^2+Aind1(i)^2)/length(Aind0);
        end
    end
    temp(temp==-1)=[];
    P_allctProb(2,fInd)=mean(temp);
    P_allctNum(2,fInd)=length(temp);
    
    %% Latency
    m=bstartA(LD{1}-1)-Iind(1:length(LD{1}));
    [nout xout]=hist(1000*t(bstartA(LD{1}-1))-1000*t(Iind(1:length(LD{1}))),xoutLatency);% t in sec, xoutLatency in msec
    P_LatencyLD0=P_LatencyLD0 + nout;
    
    m=bstartA(LD{1})-Iind(1:length(LD{1}));
    [nout xout]=hist(1000*t(bstartA(LD{1}))-1000*t(Iind(1:length(LD{1}))),xoutLatencyLD1);% t in sec, xoutLatency in msec
    P_LatencyLD1=P_LatencyLD1 + nout;
    
    %% efficiency
    radAngle = atan2(-(y(Iind)-ycenter),(x(Iind)-xcenter)); % HAS TO REVERSE SIGN BECAUSE PLOTTING 'YDir' 'rev' WHILE ANGLE IS NOT REVERSED!!! atan2 returns [-pi,pi]
    w1=wrapToPi(boutAngle_Array(LD{1}-1)-radAngle);
    w2=wrapToPi(boutAngle_Array(LD{1})-radAngle);
    w12=wturnA(LD{1}); % i.e. wrapToPi(boutAngle_Array(LD{1})-boutAngle_Array(LD{1}-1));
    
    temp=zeros(1,nLoops);
    temp(w1.*w12>0)=1;temp(abs(w1)<pi/36)=[];
    P_eff(1,fInd)=mean(temp);
    P_eff(2,fInd)=length(temp);
  
    
end % fInd=1:nFiles


%% save /load variables!

save('VSDF_Var','P_*','nFiles','nbins','FileName','xoutLatency');
