# Supplementary material for: Navigational strategies underlying phototaxis in larval zebrafish
Source: Front Syst Neurosci. 2014 Mar 25;8:39. doi: 10.3389/fnsys.2014.00039 (PMC3971168; doi:10.3389/fnsys.2014.00039)
Supplement: Supplementary file 2 [file DataSheet1.ZIP › Virtual_Circle_FigurePlots.m]

%% Plotting Figures

%% set defaults
set(0,'defaulttextinterpreter','tex');
set(0, 'DefaultFigureRenderer', 'Painters');
set(0,'DefaultAxesFontSize',10)
set(0,'defaultAxesFontName','Arial');
set(0,'defaultTextFontName','Arial');

%% generaet parameters for C#: cumulative probabilities for playback-DF
[noutD,xoutD]=hist(P_Dlength,0:0.25:10);
[noutL,xoutL]=hist(P_Llength,0:0.5:20);
cumD=cumsum(noutD(1:20)./sum(noutD(1:20)));
cumL=cumsum(noutL(1:20)./sum(noutL(1:20)));

%% [Figure 1: VC overview.]
% fig1A, fig1B: minimum intensity projection. Brightness/contrast
% adjusted. 30 frames/sec, 5000 sec per file.

%% fig1B: plot trace that matches camera view
linewd=1;
figure('Position',[50 300 200 200])
hold on;axis([0 480 0 480]);axis equal;axis manual;set(gca,'YDir','rev');
set(gca,'xTick',[],'ytick',[])
xcenter=240;ycenter=240;

rd=235;
rs = linspace(0,2*pi,96);
plot(rd*cos(rs)+xcenter,rd*sin(rs)+ycenter,'w');
rd=225;
plot(rd*cos(rs)+xcenter,rd*sin(rs)+ycenter,'w');

temp=length(rawx);
plot(rawx(1:round(temp/2)),rawy(1:round(temp/2)),'color',[0.6 0.6 0.6],'LineWidth',linewd);

set(gca,'color','k');

% % plot circle virtual border
rd = 120;
plot(rd*cos(rs)+xcenter,rd*sin(rs)+ycenter,'r--');

% using '1_12-27-2011_18-25T.txt', plotting first half (~7 min) for clarity.

%% fig1C: Bout determination
figure('Position',[50,500,200,200]);hold on;
diffangle=diff(angle);
% hand picked example
x1=6650;x2=7800;
xt=x1:x2;
tt=t-t(x1);
bInd=bstartA(50:80);

subplot(2,1,1);hold on;xlim([0,5]);ylim([0,1.8]);
dr=sqrt(diff(x(xt)).^2+diff(y(xt)).^2);
plot(tt(xt(1:end-1)),dr,'c')
plot(tt(xt(1:end-1)),smooth(dr,15),'k')
ylabel('velocity');
set(gca,'XTickLabel',[],'YTick',[],'layer','top')

subplot(2,1,2);hold on;xlim([0,5]);ylim([-0.25,0.25]);
plot(tt(xt),diffangle(xt));
plot(tt(bInd),diffangle(bInd),'or','markersize',3);
plot(tt(boutEnd_Array(50:80)),diffangle(boutEnd_Array(50:80)),'og','markersize',3);
plot([tt(x1),tt(x2)],[0.05,0.05],':r');
plot([tt(x1),tt(x2)],[-0.05,-0.05],':r');
xlabel('time (seconds)');ylabel('ang.velo.')
set(gca,'XTick',1:1:5,'YTick',[],'layer','top')

% C:\011612\filter010212\1_12-6-2011_15-29T.txt --4/8/12

%% fig1C: inset
figure('Position',[50,500,200,80]);hold on
% x1=7300;x2=7430;
% bInd=58;
x1=7160;x2=7290;
bInd=57;
xt=x1:x2;
plot(tt(xt),diffangle(xt));
plot(tt(bstartA(bInd)),diffangle(bstartA(bInd)),'or');
plot(tt(boutEnd_Array(bInd)),diffangle(boutEnd_Array(bInd)),'og');
plot([tt(x1),tt(x2)],[0.05,0.05],':r');
plot([tt(x1),tt(x2)],[-0.05,-0.05],':r');
xlim([tt(x1), tt(x2)])
ylim([-0.15,0.25])
axis off

%% fig1D: plot 3 sample traces

% Trace used: 1_9_19-45.txt
jrange(45)=[];jrange(126)=[]; %for 1_9_19-45.txt

plotstep=10;
figure('Position',[50,500,200,200]);
hold on;axis equal;
axis([-40 40 -40 40]);
set(gca,'YDir','rev');
set(gca,'XTick',[],'YTick',[],'xcolor', 'w', 'ycolor', 'w');
kpad=0.9;

temp=[1,21,22];
tempC=[1 0.2 0; 0.2 0.7 0; 0.2 0.2 1];
weight=0.5;
for a=[3 2 1],
    j=temp(a);
    plot(x(Iind(j)-kpad*fps:plotstep:Eind(j)+kpad*fps)-x(Iind(j)),y(Iind(j)-kpad*fps:plotstep:Eind(j)+kpad*fps)-y(Iind(j)),'color',tempC(a,:),'LineWidth',2);
    h=get(gca,'Children');
    rotate(h(1),[0 0 1], radtodeg(radAngle(j)), [0,0,0]);
end
rd=120;
xcenter=-120;ycenter=0;
xs = xcenter-rd:1:xcenter+rd;
ys=sqrt(rd^2-(xs-xcenter).^2); plot(xs,ys+ycenter,'--','color','k','LineWidth',3),plot(xs,-ys+ycenter,'--','color','k','LineWidth',3);
plot(0,0,'*','color',[1,0.8,0],'Linewidth',2,'markersize',4);

%% fig1E: P within 3 bouts, histogram for real fish
M=P_withinNboutsRatio(3,:);
height=20;
figure('Position',[50,500,180,160]);hold on;
set(gca,'FontSize',12)
hist(M,0:0.1:1),xlim([0 1])
h = findobj(gca,'Type','patch');
set(h(1), 'FaceColor',[0.5,0.5,0.5], 'EdgeColor','none')
plot([0.0234,0.0234],[0,height],'--r','linewidth',1.5)
plot([mean(M),mean(M)],[0,height],'--c','linewidth',1.5)
text(mean(M)-0.15,height+1,['m=' num2str(mean(M),2)],'fontname','symbol','FontSize',12);
ylabel('fish count')
set(gca,'XTick',0:0.5:1,'ytick',[0 height])
ylim([0 height])
xlabel('P(within 3 bouts)')

%% [Figure 2: Angle distributions.]

%% fig2A: Rose plot (polar plot of turning angles), for example fish.
% outline plotted only. fill with color (yellow, purple) in illustrator.
figure('Position',[50,500,150,150])
h=rose(wturnA(L_all),36);
set(h,'LineWidth',1,'Color',[0.6 0.6 0.6]);%[1 0.9 0.4]);
set(gca,'View',[-90 90],'YDir','reverse');

figure('Position',[50,500,150,150])
h=rose(wturnA(LD{1}),36);
set(h,'LineWidth',1,'Color',[0.2 0.2 0.2]);%[0.5 0.5 1]);
set(gca,'View',[-90 90],'YDir','reverse');

% 1_1-12-2012_15-58T (used for fig6 bouncing too)

%% fig2B: stacks of histograms, bar-like

% LDx
div=36;
nbins = -pi:pi/div:pi;
tick=-pi:pi/3:pi;

figure('Position',[50,500,200,300]);
% figure('Position',[50,500,240,300]); % for VC
hold on;
sc=9;
cmap = gray(sc);
k=7.5; % for DF %8 for VC % 10 for 2min

base=1;
yt=P_D_all_nout/sum(P_D_all_nout) * k+base;
temp=ones(1,length(nbins))*base;
plot(nbins,temp,'-','Color',[0.5 0.5 1])
h=bar(nbins,yt,1,'BaseValue',base);
set(h, 'EdgeColor',[0.5 0.5 1],'FaceColor',[0.5 0.5 1])
    for j=1:length(tick),
        plot([tick(j),tick(j)],[base,base+0.05],'k')
    end

baseA=[0 -1 -2.1];
for i=1:3,
    base=baseA(i);
    yt=P_LDnout(i,:)/sum(P_LDnout(i,:)) * k + base;
    temp=ones(1,length(nbins))*base;
    clr=0.8*cmap(i+3,:)+0.2*[0.5 0.5 1];
    plot(nbins,temp,'-','Color',clr)
    h=bar(nbins,yt,1,'BaseValue',base);
    set(h, 'EdgeColor',clr,'FaceColor',clr);
    for j=1:length(tick),
        plot([tick(j),tick(j)],[base,base+0.05],'k')
    end
end

i=4;
base=-3.4;
yt=(P_LDnout(4,:)+P_LDnout(5,:))/sum(P_LDnout(4,:)+P_LDnout(5,:)) * k+base;
temp=ones(1,length(nbins))*base;
clr=0.8*cmap(i+3,:)+0.2*[0.5 0.5 1];
plot(nbins,temp,'-','Color',clr)
h=bar(nbins,yt,1,'BaseValue',base);
set(h, 'EdgeColor',clr,'FaceColor',clr)
    for j=1:length(tick),
        plot([tick(j),tick(j)],[base,base+0.05],'k')
    end

xlim([-pi pi]);ylim([-3.4,2.2])
set(gca,'XTick',-pi:pi/3:pi,'XTickLabel',{'-p','-2p/3','-p/3','0','p/3','2p/3','p'});%,'fontname','symbol');
set(gca,'YTick',[-3.3 -2.1 -1 0 1],'YTickLabel',{'LD4+','LD3','LD2','LD1','all D'});%,'TickLength',[0 0]);
set(gca,'layer','top')

% DLx

figure('Position',[50,500,200,300]);
% figure('Position',[50,500,240,300]); % for VC
hold on;
sc=9;
cmap = gray(sc);
k=5.5;% for DF % 6.5 for VC; % 4.5 for 2min

base=1;
yt=P_L_all_nout/sum(P_L_all_nout) * k+base;
temp=ones(1,length(nbins))*base;
plot(nbins,temp,'-','Color',[1 0.9 0.5])
h=bar(nbins,yt,1,'BaseValue',base);
set(h, 'EdgeColor',[1 0.9 0.5],'FaceColor',[1 0.9 0.5])
    for j=1:length(tick),
        plot([tick(j),tick(j)],[base,base+0.05],'k')
    end

baseA=[0 -1 -2.1];
for i=1:3,
    base=baseA(i);
    yt=P_DLnout(i,:)/sum(P_DLnout(1,:)) * k + base;
    temp=ones(1,length(nbins))*base;
    clr=0.8*cmap(i+3,:)+0.2*[1 0.9 0.5];
    plot(nbins,temp,'-','Color',clr)
    h=bar(nbins,yt,1,'BaseValue',base);
    set(h, 'EdgeColor',clr,'FaceColor',clr);
    for j=1:length(tick),
        plot([tick(j),tick(j)],[base,base+0.05],'k')
    end
end

i=4;
base=-3.4;
yt=(P_DLnout(4,:)+P_DLnout(5,:))/sum(P_DLnout(4,:)+P_DLnout(5,:)) * k+base;
temp=ones(1,length(nbins))*base;
clr=0.8*cmap(i+3,:)+0.2*[1 0.9 0.5];
plot(nbins,temp,'-','Color',clr)
h=bar(nbins,yt,1,'BaseValue',base);
set(h, 'EdgeColor',clr,'FaceColor',clr)
    for j=1:length(tick),
        plot([tick(j),tick(j)],[base,base+0.05],'k')
    end

xlim([-pi pi]);ylim([-3.4,2.2])
set(gca,'XTick',-pi:pi/3:pi,'XTickLabel',{'-p','-2p/3','-p/3','0','p/3','2p/3','p'});%,'fontname','symbol');
set(gca,'YTick',[-3.3 -2.1 -1 0 1],'YTickLabel',{'DL4+','DL3','DL2','DL1','all L'});
set(gca,'layer','top')

%% fig2C: plot trend of peaks from histograms

% manually inspect histograms and find modes
tempL=P_DLnout(:,1:36)+fliplr(P_DLnout(:,38:73));
% mode at 28,30,31,32,32,32 use nbins;
tempD=P_LDnout(:,1:36)+fliplr(P_LDnout(:,38:73));
% mode at 12,21(~20),29(27~30),29,32
xL=-[nbins(28),nbins(30),nbins(31),nbins(32)];
xD=-[nbins(12),nbins(21),nbins(29),nbins(32)];

figure('Position',[50,500,150,150]);hold on;
plot(1:4,xD,'o-','markersize',4,'MarkerFaceColor',[0.5 0.5 1],'color',[0.5 0.5 1],'Linewidth',2);
plot(1:4,xL,'o-','markersize',4,'MarkerFaceColor',[0.95 0.8 0.4],'color',[0.95 0.8 0.4],'Linewidth',2);
set(gca,'XTick',1:1:4)
set(gca,'YTick',0:pi/3:pi,'YTicklabel',{'0','60�','120�','180�'})
xlim([0.5 4.5]);ylim([0 pi])

%% fig2D etc: sample trace in grey

isGradient = 0;
tclr = 0.4*[1 1 1];

% for real trace:
if(~isempty(Mbreak)),
    ireset = Mbreak;
end
VSradius = 120;
xcenter=240;ycenter=240;

% % for sim:
% % xcenter=0;ycenter=0;

figure('Position',[50,500,200,200]);
hold on;axis equal

% plot(x-xcenter,y-ycenter,'color',tclr);

for j=1:length(ireset)-1,
    plot(rawx(Vind(Mbreak(j)):Vind(Mbreak(j)+1))-xcenter,rawy(Vind(Mbreak(j)):Vind(Mbreak(j)+1))-ycenter,'color',0.85*[1 1 1]);
end
plot(rawx(Vind(Mbreak(end)):Vind(Mbreak(end)+1))-xcenter,rawy(Vind(Mbreak(end)):Vind(Mbreak(end)+1))-ycenter,'color',0.85*[1 1 1]);

plot(x(1:ireset(1))-xcenter,y(1:ireset(1))-ycenter,'color',tclr);
for j=1:length(ireset)-1,
%     plot(rawx(Vind(Mbreak(j)):Vind(Mbreak(j)+1))-xcenter,rawy(Vind(Mbreak(j)):Vind(Mbreak(j)+1))-ycenter,'color',0.85*[1 1 1]);
    plot(x(ireset(j)+1:ireset(j+1))-xcenter,y(ireset(j)+1:ireset(j+1))-ycenter,'color',tclr)
end
plot(x(ireset(end)+1:end)-xcenter,y(ireset(end)+1:end)-ycenter,'color',tclr);


% plot circular virtual border
% if (isGradient)
%     rd=100;
%     rs = linspace(0,2*pi,24);
%     plot(rd*cos(rs),rd*sin(rs),'r.','MarkerSize',5);%12 for Fig 1 % 'color',[0.99 0.99 0.99]
%     rd=140;
%     rs = linspace(0,2*pi,24);
%     plot(rd*cos(rs),rd*sin(rs),'r.','MarkerSize',5);%12 for Fig 1 % 'color',[0.99 0.99 0.99]
% else rd=120;
%     rs = linspace(0,2*pi,24);
%     plot(rd*cos(rs),rd*sin(rs),'r.','MarkerSize',5);%12 for Fig 1 % 'color',[0.99 0.99 0.99]
% end


xs = -VSradius:1:VSradius;
ys=sqrt(VSradius^2-xs.^2); plot(xs,ys,'--r',xs,-ys,'--r','LineWidth',1.5);

% outer bound
rad = 220; % should use exitradius! early plots used dish radius 220 and see gap
xlim([-rad rad]);ylim([-rad rad]);
xs = -rad:1:rad;
ys=sqrt(rad^2-xs.^2); plot(xs,ys,'k',xs,-ys,'k','LineWidth',1);
axis off
set(gca,'YDir','rev');
% set(gca,'color','k');

% % for grad. VC
% l1=1;
% l2=l1+36725;
% plot(x(l1:l2)-xcenter,y(l1:l2)-ycenter,'color',tclr)

% for bouncy trace segment highlight, in 1_1-12-2012_15-58T.txt
l1=3*20000+4000;
l2=l1+2800;
plot(x(l1:l2)-xcenter,y(l1:l2)-ycenter,'color',[0.1 0.2 1],'Linewidth',1.5)

% to plot real trace in the same format, ireset is same as Mbreak = find(diff(pVind)-1);

%% figS2A: Raw data plot, LD1 amplitude over time

yHolder = [];
xHolder = [];
for fInd=1:nFiles;
    tempY=abs(P_RawLD1{1,fInd});
    yHolder = [yHolder tempY];
    tempX=(P_RawLD1{2,fInd}-P_RawLD1{2,fInd}(1))/60;
    xHolder = [xHolder tempX];
    % plot(x,temp,'.','color',[0.8 0.8 0.8])%,'Color',col(mod(i,length(col))+1,:))
end
%
[x, i] = sort(xHolder);
y = yHolder(i);

figure('Position',[50 500 350 200]);hold on;
title('LD1 over time');

str={'0�','45�','90�','135�','180�'};
ylim([0,pi]);set(gca,'YTick',0:pi/4:pi,'YTickLabel',str);
xlabel('Time (min)')
ylabel('abs. turning angle')

skip=0.5;
xv=0:skip:30;
smwindow=2;

ymean=zeros(1,30/skip+1);
ySEM=zeros(1,30/skip+1);
for i=1:length(xv),
    ind=find(x<=xv(i)+smwindow/2 & x>xv(i)-smwindow/2);
    ymean(i)=mean(y(ind));
    ySEM(i)=std(y(ind))/sqrt(length(ind));
end

plot(x,y,'.','color',[0.7 0.7 0.7])

ySEM_upper=ymean+ySEM;
ySEM_lower=ymean-ySEM;
h = fill([xv fliplr(xv)], [ySEM_upper fliplr(ySEM_lower)], [1 0.93 0.93]);
set(h, 'EdgeColor','none','FaceAlpha',0.5);

plot(xv,ymean,'color',[1 0.3 0.4],'Linewidth',1.5)
set(gca,'layer','top')

%% [Figure 3: lock/flip for VC and DF.]

%% fig3A: Corr Value-map

Aind0=zeros(37,37);
for i=1:37,Aind0(i,:)=-pi+(i-1)*pi/18;end
Aind1=zeros(37,37);
for i=1:37,Aind1(:,i)=-pi+(i-1)*pi/18;end
ind0=zeros(37,37);
for i=1:37,ind0(i,:)=i;end
ind1=zeros(37,37);
for i=1:37,ind1(:,i)=i;end

M3=zeros(37,37);
for i=1:numel(Aind0),
    r2=Aind0(i)^2+Aind1(i)^2;
    M3(ind0(i),ind1(i))=Aind0(i)*Aind1(i)/numel(Aind0)/r2;
end

figure('Position',[50,500,200,200]);
imagesc(M3'); axis image; %transpose for image!
temp=ones(1,73)*19;
hold on;plot(1:0.5:37,temp,'k--',temp,1:0.5:37,'k--','LineWidth',2);set(gca,'YDir','normal');
xlabel('a turn');ylabel('next turn');
% 5 ticks
str={'-180�','-90�','0','90�','180�'};
set(gca,'XTick',0.5:9.25:37.5,'XTickLabel',str,'fontname','symbol');set(gca,'YTick',0.5:9.25:37.5,'YTickLabel',str,'fontname','symbol')
set(gca,'LineWidth',2.5,'TickLength',[0.05 0.05]);
colormap gray

%% fig3B, fig3E-F, fig3I-J, fig4C-F, figS5A, figS5E: Correlation matrices

% fig3B,E-F,I-J:
M={P_37x37_LD{1}, P_37x37_LD{2}, P_37x37_DL{1}, P_37x37_DL{2}, P_37x37_allL, P_37x37_allD};
XL={'last in Light','1st in Dark','last in Dark','1st in Light',...
    'a turn in Light','a turn in Dark'};
YL={'1st in Dark','2nd in Dark','1st in Light','2nd in Light',...
    'next turn','next turn'};

% fig4C-F:
% M={P_37x37_CumTurn};
% XL={'cum turn in Dark'};
% YL={'cum turn in Light'};

% % figS5E: (from Sim)
% M={P_37x37_LD01};
% XL={'last turn in Light'};
% YL={'1st turn in Dark'};

for i=1,%:6;
    M{i}(19,19)=0;
    M{i}(19,:)=0;M{i}(:,19)=0;
    figure('Position',[50,500,170,170]);
    imagesc(M{i}'); axis image; %transpose for image!
    temp=ones(1,73)*19;
    hold on;plot(1:0.5:37,temp,'r--',temp,1:0.5:37,'r--','LineWidth',2);set(gca,'YDir','normal');
    xlabel(XL{i});ylabel(YL{i});
    % no tick labels
    set(gca,'XTick',0.5:9.25:37.5,'XTickLabel','');set(gca,'YTick',0.5:9.25:37.5,'YTickLabel','')
    set(gca,'LineWidth',2,'TickLength',[0.05 0.05]);
end

%% fig3B, fig3E-F, fig3I-J: 1-D Histograms in corresponding gray shades

% Plot gray scale bar
figure('Position',[50,500,200,200]);
hold on;
var=21;
cmap = gray(var);
for i=1:var,
    yt=1;
    plot(i-1:i,yt:yt,'-','Color',cmap(i,:))
    h = fill([i-1 i i i-1], [yt yt 0 0], cmap(i,:));
    set(h, 'EdgeColor','none');
end
xlim([0 var])
% end plot scale bar

M={P_DimlCorrLD(1,:),P_DimlCorrLD(2,:),P_DimlCorrDL(1,:),P_DimlCorrDL(2,:),P_DimlCorrAll(1,:),P_DimlCorrAll(2,:)};
ymax=23;yoff=4;
xoutCorr=-1:0.1:1;

cmap = gray(length(xoutCorr)); % length(xoutCorr)=21;
div=2/(length(xoutCorr)-1);
xt=linspace(-1-div/2,1+div/2,length(xoutCorr)+1);
for j=1:6,
    figure('Position',[50,300,160,70]);hold on;
    [yt,xoutCorr]=hist(M{j},xoutCorr);
    for i=1:length(xoutCorr),
        plot([0,0],[0,ymax],':k','linewidth',1.5);
        plot(xt(i):xt(i+1),yt(i):yt(i),'-','Color',cmap(i,:));
        fill([xt(i),xt(i+1),xt(i+1),xt(i),], [yt(i) yt(i) 0 0], cmap(i,:));
        h = fill([xt(i) xt(i+1) xt(i+1) xt(i)], [-yoff -yoff 0 0], cmap(i,:));
        set(h, 'EdgeColor','none');
        plot([-1,1],[0,0],'-k');
    end
    xlim([-1 1])
    ylim([-yoff,ymax]);
    axis off
    set(gca,'layer','top');set(gca,'YColor','w');
end

%% color trace
% isGradient= false; % for supp figure
% plotstep = 10; % (?)
% linewd=1;
% scrsz = get(0,'ScreenSize');
% figure('Position',[50 300 200 200])
% hold on;axis([0 480 0 480]);axis equal;axis manual;set(gca,'YDir','rev');
% set(gca,'xTick',[],'ytick',[])
% xcenter=240;ycenter=240;
% 
% rd=230;
% xs = xcenter-rd:0.2:xcenter+rd;
% ys=sqrt(rd^2-(xs-xcenter).^2);
% plot(xs,ys+ycenter,'w',xs,-ys+ycenter,'w', 'LineWidth', 1);
% 
% pVind=Vind;%(1:round(length(Vind)/2));
% col=colormap(jet);
% skip=length(pVind)/(length(col)-1); % !/2
% Mbreak = find(diff(pVind)-1);
% i=1;k=1;
% 
% for i=i:(length(col)-2);
%     head = floor(1+(i-1)*skip);
%     tail = floor(1+i*skip);
%     if (~isempty(Mbreak)),
%         if (head<Mbreak(k) && Mbreak(k)<tail),
%             plot(x(head:Mbreak(k)),y(head:Mbreak(k)),'color',col(i,:),'LineWidth',linewd);
%             plot(rawx(Vind(Mbreak(k)):Vind(Mbreak(k)+1)),rawy(Vind(Mbreak(k)):Vind(Mbreak(k)+1)),'color',[0.3,0.3,0.3],'LineWidth',linewd);
%             plot(x(Mbreak(k)+1:tail),y(Mbreak(k)+1:tail),'color',col(i,:),'LineWidth',linewd);
%             if (length(Mbreak)>k),k=k+1;end
%         else plot(x(head:tail),y(head:tail),'color',col(i,:),'LineWidth',linewd);
%         end
%     else plot(x(head:tail),y(head:tail),'color',col(i,:),'LineWidth',linewd);
%     end
%     drawnow;
% end
% i = length(col)-1;
% plot(x(floor(1+(i-1)*skip):floor(1+i*skip-1)),y(floor(1+(i-1)*skip):floor(1+i*skip-1)),'color',col(i,:),'LineWidth',linewd);drawnow;
% 
% set(gca,'color','k');
% 
% % % plot circle virtual border
% if (isGradient)
%     rd=100;
%     rs = linspace(0,2*pi,24);
%     plot(rd*cos(rs)+xcenter,rd*sin(rs)+ycenter,'w.','MarkerSize',5);%12 for Fig 1 % 'color',[0.99 0.99 0.99]
%     rd=140;
%     rs = linspace(0,2*pi,24);
%     plot(rd*cos(rs)+xcenter,rd*sin(rs)+ycenter,'w.','MarkerSize',5);%12 for Fig 1 % 'color',[0.99 0.99 0.99]
% else rd=120;
%     rs = linspace(0,2*pi,24);
%     plot(rd*cos(rs)+xcenter,rd*sin(rs)+ycenter,'w.','MarkerSize',5);%12 for Fig 1 % 'color',[0.99 0.99 0.99]
% end
% 
% 
% % figS1, CircleHighlight: 1_5-1-2012_17-7T.txt
% % Fig.3 VC trace: 1_12-22-2011_15-3T.txt (quite bouncy, also used in figS1)
% % Fig.3 DF trace: 1_4-30-2012_15-15T.txt
% % Bouncy trace: D:\!fish\filter010212\1_1-12-2012_15-58T.txt
% % istart = 14.4 *60*fps + 1;
% %     istop = 15 *60*fps;
% 
% % Fig.5, normal, eff 0.74, not so bouncy: 2_12-21-2011_16-34T
% % [also fine but long, not used: normal, eff 0.73, not so bouncy:
% % 1_1-3-2012_16-12T.txt]
% % graded VC: 1_5-11-2013_15-36BlankVS, 

%% fig3D, fig3H: distribution of D/L duration
figure('Position',[50,500,150,150]);
hold on;
[nout1 xout1]=hist(P_Dlength,0:0.1:20);
[nout2 xout2]=hist(P_Llength,0:0.1:20);
plot(xout1,nout1,'color',[0.6 0.6 1],'Linewidth',2);
plot(xout2,nout2,'color',[1,0.9,0.2],'Linewidth',2);

xlim([0 10])
legend_handle = legend('Dark','Light');
set(legend_handle,'EdgeColor','w');
% ylim([0 750])
set(gca,'YTick',[]);
set(gca,'layer','top')

ylabel('# of stimuli')
xlabel('duration (sec)')

%% fig2E, fig3M etc: Probability of return within 3 bouts, 3 bars with SEM
% easiest: manually code in values from different simulations etc

nBars=3;
x=zeros(1:nBars);

x(1)=0.8643; s(1)=0.0980; n(1)=32; % PLoops<3, Real fish
% x(1)=0.8554; s(1)=0.0912; n(1)=36; % PLoops<3, Real fish
% x(2)=0.0454; s(2)=0.0276; n(2)=100;% No Basic ctrl
x(2)=0.6363; s(2)=0.0643; n(2)=100;% Basic, No LF
% x(4)=0.0734; s(4)=0.0413; n(4)=100; % LF (by probability) but no Basic; angle distribution randomized from all turns
x(3)=0.7911; s(3)=0.0515; n(3)=100; % marginal lock/flip, 2/20/13

% x(4)=0.8251; s(4)=0.0437; n(4)=100; % marginal lock/flip + eff=0.7, 2/20/13

figure('Position',[50 500 180 130]);hold on;
% clr=[0 0 0; 0.5 0.5 0.5; 0.2 0.3 1; 1 0.85 0.24; 0.5 0.75 0];%; 1 0.6 0.1];
clr=[0 0 0; 0.2 0.63 0.78; 0.5 0.75 0; 0.45 0.3 0; 1 0.6 0.1; 1 0 0]; % black blue green brown orange red % new light blue

for i=1:nBars,
    h=bar(i,x(i),0.6);% 0.8 is default for bar spacing
    set(h(1),'facecolor',clr(i,:), 'EdgeColor','none')
    temp=s(i)/sqrt(n(i));
    plot([i i],[x(i)-temp x(i)+temp],'k','LineWidth',2);
end

xlim([0,nBars+1]);ylim([0,1]);% ylim([0.4,1])
set(gca,'XTick',1:nBars)%,'XTickLabel',{'real' 'Sim.(basic)' 'Sim.(full)'});
set(gca,'ytick',[0 0.2 0.4 0.6 0.8 1])
set(gca,'layer','top')
ylabel('P(within 3 bouts)')

%% fig3N, figS3C: P within n bouts.
% Loop manually to create all lines. 
% 3 lines with SEM (1 real, 2 sim's) for fig3N and 5 lines for figS3C.

figure('Position',[50 500 200 160]);hold on;

clr=[0 0 0; 0.5 0.5 0.5; 0.2 0.3 1; 1 0.85 0.24; 0.5 0.75 0];% black grey blue yellow green
nA=[32,100,100,100,100];

% have to manually load one by one - sequential loading bug not fixed
% P_withinNboutsRatioA=cell(1,5);
% load('VSDF_N32_0403')
% P_withinNboutsRatioA{1}=P_withinNboutsRatio;
% load('Sim_Var_NoActrl')
% P_withinNboutsRatioA{2}=P_withinNboutsRatio;
% load('Sim_Var_Sim-A')
% P_withinNboutsRatioA{3}=P_withinNboutsRatio;
% load('Sim_Var_LFnoB')
% P_withinNboutsRatioA{4}=P_withinNboutsRatio;
load('Sim_Var_Sim-marg')
P_withinNboutsRatioA{5}=P_withinNboutsRatio;

for j=[5],% one by one instead of 1:5
    n=nA(j);
    xv=1:10;
    P_withinNbouts=P_withinNboutsRatioA{j};
    ymean=zeros(1,length(xv));
    ySEM=zeros(1,length(xv));
    for i=1:10,
        ymean(i)=mean(P_withinNbouts(i,:));
        ySEM(i)=std(P_withinNbouts(i,:))/sqrt(n);
    end
    ySEM_upper=ymean+ySEM;
    ySEM_lower=ymean-ySEM;
    
    h = fill([xv fliplr(xv)], [ySEM_upper fliplr(ySEM_lower)], [0.7 0.7 0.7]);
    set(h, 'EdgeColor','none')
    
    plot(xv,ymean,'.-','Linewidth',1.5,'color',clr(j,:)) % real: black. basic: blue. basic+LF: green
end

%
plot([3 3],[0 1],'k:') % don't reiterate this line

set(gca,'xtick',[1 3 5 10],'xticklabel',{'1','3','5','10'})
set(gca,'ytick',[0 0.2 0.4 0.6 0.8 1])
xlim([xv(1) xv(end)])
ylim([0 1])
xlabel('# of bouts (n)')
ylabel('P(within n bouts)')
set(gca,'layer','top')

%% [Figure 4: Bounce.]

%% fig4B, pre-processing for VC: calculate relative density at the border

nout=zeros(1,25);for i=1:nFiles,nout=nout+ P_radialDwell(i,:);end 
refRatio=(125^2-95^2)/120^2; % proportion of area of cyan ring compared to whole VC, i.e. for area under red curve, cyan/whole.
radRatio=zeros(1,nFiles);
for fInd=1:nFiles,
    radRatio(fInd)=sum(P_radialDwell(fInd,11:13))/sum(P_radialDwell(fInd,1:13))/refRatio;
end
disp(mean(radRatio))
disp(std(radRatio))

%% fig4B: relative density at the border, 4 bars centered at y=1

nBars=4;
x=zeros(1:nBars);

x(1)=1.1438; s(1)=0.1777; n(1)=32; % eff, real rish
x(2)=0.8835; s(2)=0.0727; n(2)=100; % basic (no CT)
x(3)=0.9456; s(3)=0.0660 ; n(3)=100;% lock/flip (marg)
x(4)= 1.1547; s(4)=0.0764 ; n(5)=100;% all + bounce
% x(4)= 1.0365; s(4)=0.0716 ; n(4)=100;% B+bounce (no LF)
% x(5)= 1.1547; s(5)=0.0764 ; n(5)=100;% all + bounce
figure('Position',[50 500 190 130]);hold on
% col=[0 0 0; 0.2 0.3 1; 0.5 0.75 0; 0.45 0.3 0; 1 0.6 0.1; 1 0 0]; % black blue green brown orange red
% col=[0 0 0; 0.2 0.63 0.78; 0.5 0.75 0; 0.45 0.3 0; 1 0.6 0.1; 1 0 0]; % black blue green brown orange red % new light blue

col=[0 0 0; 0.2 0.63 0.78; 0.5 0.75 0; 1 0.6 0.1; 1 0 0];

for i=1:nBars,
    h=bar(i,x(i),0.6, 'BaseValue', 1);% 0.8 is default for bar spacing
    set(h(1),'facecolor',col(i,:), 'EdgeColor','none')
    temp=s(i)/sqrt(n(i));
    plot([i i],[x(i)-temp x(i)+temp],'k','LineWidth',2);
end

xlim([0,nBars+1]);ylim([0.85,1.2])
set(gca,'XTick',1:nBars)%,'XTickLabel',{'real' 'Sim.(basic)' 'Sim.(full)'});
set(gca,'layer','top')
ylabel('rel. density')

%% fig4C-F, figS5E, pre-processing: cumulative-turn matrices

% for real VC or DF:
k=5;
M1=P_CumTurnD_test_Array{k};
M2=P_CumTurnL_Array{k};

% % for Sim:
% M1=P_cumturnD_A;
% M2=P_cumturnL_A;

% for k=1:5,
P_37x37_CumTurn=zeros(37,37);
if (k==2),
    for i=1:length(M1),
        ind0=round(M1(i)/(2*pi/18)) + 19;
        ind1=round(M2(i)/(2*pi/18)) + 19;
        if (ind0<38 && ind0>0 && ind1<38 && ind1>0),
            P_37x37_CumTurn(ind0,ind1)=P_37x37_CumTurn(ind0,ind1)+1;
        end
    end
else
    for i=1:length(M1),
        ind0=round(M1(i)/(pi/18)) + 19;
        ind1=round(M2(i)/(pi/18)) + 19;
        if (ind0<38 && ind0>0 && ind1<38 && ind1>0),
            P_37x37_CumTurn(ind0,ind1)=P_37x37_CumTurn(ind0,ind1)+1;
        end
    end
end

P_37x37_CumTurn(19,:)=0;

%% figS4A: radial dwell time distribution (histogram)
% check that radRatio (relative density at the border) is up to date.

nBouts=1000;xoutR=0:10:240;nFiles=100;
% change normalization:
%  N=sum(P_nBouts); % for real fish
N=nFiles*nBouts; % for Sim, single param

figure('Position',[50,500,170,140]); % just to include ytick

bar(xoutR,nout,'BarWidth',1) % xoutR: 0:10:240;
h = findobj(gca,'Type','patch');
set(h(1), 'FaceColor',[0.5,0.5,0.5], 'EdgeColor','none') % L
hold on;
ymax=sum(nout(1:13))/6;
%  ymax=N*(125^2-115^2)/120^2;
plot([xoutR(1),xoutR(13)],[0 ymax],'r','linewidth',1.5);
plot([xoutR(13),xoutR(end)],[0,0],'r','linewidth',1.5);
%  set(gca,'xtick',[0,120,220],'xticklabel',{'0','R','edge'},'ytick',[],'Fontsize',12) % 220 (instead of 240) just for placement of text

% testing ytick
set(gca,'xtick',[0,120,220],'xticklabel',{'0','R','edge'},'yticklabel','1000')
set(gca,'TickLength',[0.03 0.03]); %'LineWidth',2,

stripe=[xoutR(11)-0.5*(xoutR(2)-xoutR(1)),xoutR(13)+0.5*(xoutR(2)-xoutR(1))];
h = fill([stripe stripe(end) stripe(1)], [ymax*1.3,ymax*1.3, 0, 0], 'c');
set(h, 'EdgeColor','none','facealpha',0.3);
xlim([0,240]);ylim([0,ymax*1.3]);
ylabel('bout count')
text(xoutR(14),ymax*0.9,['r=' num2str(mean(radRatio),3)],'fontname','symbol');
title('Sim.(lock/flip)') %

%% [Figure 5: Efficiency.]

%% fig5B, fig5D: efficiency histogram
M=P_eff(1,:);
height=15;
figure('Position',[50,500,200,130]);hold on;
set(gca,'FontSize',12)
hist(M,0:0.05:1),xlim([0 1])
h = findobj(gca,'Type','patch');
set(h(1), 'FaceColor',[0.5,0.5,0.5], 'EdgeColor','none') % L
plot([0.5,0.5],[0,height*0.9],'--r','linewidth',1.5)
plot([mean(M),mean(M)],[0,height*0.9],'--c','linewidth',1.5)
text(mean(M)-0.15,height+1,['m=' num2str(mean(M),2)],'fontname','symbol','FontSize',12);
ylabel('fish count')
set(gca,'XTick',0:0.5:1,'ytick',[0 height])
ylim([0 height])
title('P(efficient), VC')

%% fig5E: Efficiency, 5 bars with SEM
nBars=6;
x=zeros(1:nBars);

x(1)=0.6920; s(1)=0.0908; n(1)=32; % eff, real rish % spotlight: mean=0.6756, SD=0.0851, n=30
x(2)=0.4971; s(2)=0.0727; n(2)=100; % basic (no CT)
x(3)=0.4896; s(3)=0.0546 ; n(3)=100;% lock/flip (marg) i.e. B+LF
x(4)=0.4976; s(4)=0.0510 ; n(4)=100;% B+LF+BO
x(5)=0.5636; s(5)=0.0593 ; n(5)=100;% B+LF+E
x(6)=0.5943; s(6)=0.0527 ; n(6)=100;% all +E

figure('Position',[50 500 180 150]);hold on
col=[0 0 0; 0.2 0.3 1; 0.5 0.75 0; 1 0.6 0.1;0.5 0.2 0.1; 1 0 0]; % black blue green orange brown red

for i=1:nBars,
    h=bar(i,x(i),0.6);% 0.8 is default for bar spacing
    set(h(1),'facecolor',col(i,:), 'EdgeColor','none')
    temp=s(i)/sqrt(n(i));
    plot([i i],[x(i)-temp x(i)+temp],'k','LineWidth',2);
end

plot([0 nBars+1],[0.5 0.5],'r:','LineWidth',1);
xlim([0,nBars+1]);ylim([0.4,0.75])
set(gca,'XTick',1:nBars)%,'XTickLabel',{'real' 'Sim.(basic)' 'Sim.(full)'});
set(gca,'layer','top')
title('P(efficient)')

%% fig5F, figS5C: CorrLD01 as function of previous interval (in bouts)
% part 1: % change numTraces;
numTraces=5; % 3 for fig7F, 4 for figS5B (with DF data)
x_plot=cell(1,numTraces);
y_plot=cell(1,numTraces);

% %% part 2: % change x_plot{?}, y_plot{?} assignment manually
yHolder = [];
xHolder = [];
for fInd=1:nFiles;
    yHolder = [yHolder P_CorrLD_bouts{fInd}];
    xHolder = [xHolder P_intL_bouts{fInd}];
end
[x_sorted, i] = sort(xHolder);
y_sorted = yHolder(i);

x_plot{1}=x_sorted;
y_plot{1}=y_sorted;

% x_plot{4}=x_sorted;
% y_plot{4}=y_sorted;

% %% (part 2 for sim)
xHolder=P_intL_A;
yHolder=P_CorrLD01_A;
[x_sorted, i] = sort(xHolder);
y_sorted = yHolder(i);

x_plot{5}=x_sorted;
y_plot{5}=y_sorted;

% x_plot{5}=x_sorted;
% y_plot{5}=y_sorted;

% %% part 3:
clr=[0 0 0; 0.2 0.3 1; 0.5 0.75 0; 1 0.6 0.1; 1 0 0]; % black blue green orange red
gclr=[0.85 0.85 0.85;0.7 0.8 1; 0.8 0.9 0.6;
    1 0.9 0.85;1 0.85 0.85];
% clr=[0 0 0;1 0.6 0.1;1 0 0;0.6 0.4 1];
% gclr=[0.85 0.85 0.85;1 0.9 0.85;1 0.85 0.85;0.9 0.85 0.95];% black orange red purple
figure('Position',[50 500 250 200]);hold on;

skip=1;
xv=1:skip:20;
smwindow=2;

ymean=zeros(numTraces,20/skip);
ySEM=zeros(numTraces,20/skip);

% calculate, and plot SEM
for j=1:numTraces,
    for i=1:length(xv),
        ind=find(x_plot{j}<=xv(i)+smwindow/2 & x_plot{j}>xv(i)-smwindow/2);
        ymean(j,i)=mean(y_plot{j}(ind));
        ySEM(j,i)=std(y_plot{j}(ind))/sqrt(length(ind));
    end
    ySEM_upper=ymean(j,:)+ySEM(j,:);
    ySEM_lower=ymean(j,:)-ySEM(j,:);
    h = fill([xv fliplr(xv)], [ySEM_upper fliplr(ySEM_lower)], gclr(j,:)); % [0.85 0.85 0.85]);%[0.93 0.93 0.93]);
    set(h, 'EdgeColor','none','FaceAlpha',0.5);
end

% plot the mean last (on top of the shades)
for j=1:numTraces,
    plot(xv,ymean(j,:),'color',clr(j,:),'Linewidth',1.5)
end

title('lock index for LD0~LD1');
xlim([1 20])
xlabel('# of bouts last in light')
ylabel('lock/flip index')
set(gca,'layer','top')
ylim([-0.6 0.2])

% %% figS5C, part 2: CorrDL01 (compare to CorrLD01)
yHolder = [];
xHolder = [];
for fInd=1:nFiles;
    yHolder = [yHolder P_CorrDL_bouts{fInd}];
    xHolder = [xHolder P_intD_bouts{fInd}];
end
[x_sorted, i] = sort(xHolder);
y_sorted = yHolder(i);

x_plot{1}=x_sorted;
y_plot{1}=y_sorted;

% %% for sim:
xHolder=P_intD_A;
yHolder=P_CorrDL01_A;
[x_sorted, i] = sort(xHolder);
y_sorted = yHolder(i);

% x_plot{2}=x_sorted;
% y_plot{2}=y_sorted;

x_plot{3}=x_sorted;
y_plot{3}=y_sorted;

%% figS4SD: effect of left/right bias of LD1 on rad ratio
figure('Position',[50 500 200 150]);hold on;
clr = [0.5 0.5 0.5];
xv = 0:0.1:1;
h = bar(xv,Pa_radRatio_mean,0.6);
set(h, 'EdgeColor',clr,'FaceColor',clr);
for i = 1:length(Pa_radRatio_std),
    temp=Pa_radRatio_std(i)/sqrt(100);
    plot([xv(i) xv(i)],[Pa_radRatio_mean(i)-temp Pa_radRatio_mean(i)+temp],'k','LineWidth',2);
end
xlim([-0.05 1.05]);% ylim([-3.4,2.2])
xlabel('LD1 ratio = left/right')
ylabel('rel. density')
set(gca,'layer','top')
